# Supplementary material for: Methyl N′-[(E)-2-methoxy­benzyl­idene]­hydrazinecarboxyl­ate
Source: Acta Crystallogr Sect E Struct Rep Online. 2009 Apr 22;65(Pt 5):o1085. doi: 10.1107/S1600536809014172 (PMC2977764; doi:10.1107/S1600536809014172)
Supplement: Supplementary file 2 [file e-65-o1085-Isup2.hkl]

#
# h,k,l, Fc-squared, Fo-squared, sigma(Fo-squared) and status flag
#
data_I
_shelx_title ' a in P 1 21/c 1'
_shelx_refln_list_code          4
_shelx_F_calc_maximum      182.24
_exptl_crystal_F_000       819.00
_reflns_d_resolution_high  0.8407
 
loop_
 _symmetry_equiv_pos_as_xyz
 'x, y, z'
 '-x, y+1/2, -z+1/2'
 '-x, -y, -z'
 'x, -y-1/2, z-1/2'
 
_cell_length_a    17.2214
_cell_length_b     7.4423
_cell_length_c    16.6106
_cell_angle_alpha  90.000
_cell_angle_beta   95.423
_cell_angle_gamma  90.000
 
_shelx_F_squared_multiplier     1.000
 
loop_
 _refln_index_h
 _refln_index_k
 _refln_index_l
 _refln_F_squared_calc
 _refln_F_squared_meas
 _refln_F_squared_sigma
 _refln_observed_status
   1   0   0     1313.95      877.03     22.78 o
   2   0   0     3107.33     2973.90     43.23 o
   3   0   0    10464.75     9912.95    140.61 o
   4   0   0     4104.13     3972.02     57.84 o
   5   0   0     5602.70     5149.32     74.33 o
   6   0   0     1256.73     1276.73     20.68 o
   7   0   0      226.21      233.63      5.82 o
   8   0   0        8.70       17.90      1.82 o
   9   0   0        5.23       10.53      1.65 o
  10   0   0       23.52       38.97      5.61 o
  11   0   0      485.86      490.54      8.40 o
  12   0   0        3.62        3.21      1.27 o
  13   0   0      142.43      132.02      8.09 o
  14   0   0       17.45       27.01      3.80 o
  15   0   0     1863.35     1860.82     26.93 o
  16   0   0      626.27      630.91     12.77 o
  17   0   0       19.80       24.87      3.17 o
  18   0   0        0.92        2.97      3.80 o
  19   0   0       40.04       43.40     10.40 o
  20   0   0        7.60        7.18      3.10 o
   1   1   0     1185.11     1249.58     17.13 o
   2   1   0      106.85      113.63      1.98 o
   3   1   0    13779.35    13186.18    157.90 o
   4   1   0    14699.60    14203.86    155.85 o
   5   1   0     6421.40     6179.09     81.64 o
   6   1   0        5.51        4.96      0.83 o
   7   1   0      268.58      255.68      3.94 o
   8   1   0      266.09      289.44      3.94 o
   9   1   0       83.23       78.83      2.04 o
  10   1   0       92.55       97.32      3.19 o
  11   1   0       90.50       79.54      2.21 o
  12   1   0     1288.72     1260.69     15.20 o
  13   1   0      171.66      160.89      3.59 o
  14   1   0      107.24      111.57      3.41 o
  15   1   0      137.36      123.60      3.80 o
  16   1   0      190.19      204.96      6.15 o
  17   1   0        3.35        4.82      1.58 o
  18   1   0        4.01        2.65      1.70 o
  19   1   0        3.22        1.99      1.85 o
  20   1   0       21.24       22.06      2.74 o
   0   2   0     9761.95     9181.37    158.00 o
   1   2   0      162.34      168.60      5.34 o
   2   2   0     4673.77     4529.55     46.70 o
   3   2   0     3144.51     3207.88     33.71 o
   4   2   0      736.72      678.65      9.41 o
   5   2   0     1133.83     1136.08     14.92 o
   6   2   0      181.57      163.24      3.02 o
   7   2   0      104.87      111.62      2.62 o
   8   2   0     1999.96     2000.48     16.86 o
   9   2   0      339.05      331.45      4.45 o
  10   2   0       23.75       21.90      2.14 o
  11   2   0      363.74      350.33      4.99 o
  12   2   0        5.62        8.13      1.29 o
  13   2   0      144.09      155.34      3.72 o
  14   2   0       42.65       39.85      3.13 o
  15   2   0      331.76      340.03      6.48 o
  16   2   0       29.86       30.24      2.45 o
  17   2   0       72.63       74.77      3.47 o
  18   2   0        8.45        6.08      1.93 o
  19   2   0        3.66        3.16      2.27 o
   1   3   0      855.44      886.19     10.99 o
   2   3   0      694.50      693.88     11.56 o
   3   3   0     4387.05     4607.15     48.25 o
   4   3   0       42.70       39.99      2.10 o
   5   3   0       51.94       60.03      2.34 o
   6   3   0      272.38      285.30      4.48 o
   7   3   0        3.40        1.63      0.74 o
   8   3   0        4.77        2.61      0.83 o
   9   3   0       54.57       56.68      1.97 o
  10   3   0      231.17      209.78      3.73 o
  11   3   0       11.81       14.14      1.42 o
  12   3   0       41.16       40.57      2.12 o
  13   3   0      158.60      157.79      3.89 o
  14   3   0       94.14       93.51      4.24 o
  15   3   0       42.19       43.77      3.11 o
  16   3   0       32.64       29.65      3.24 o
  17   3   0        9.89       11.48      2.80 o
  18   3   0       50.57       41.04      8.42 o
  19   3   0       15.14       18.22      7.10 o
   0   4   0     7350.57     7309.39    106.78 o
   1   4   0      151.61      154.30      3.81 o
   2   4   0     1892.65     1733.23     25.74 o
   3   4   0      450.90      438.39     14.82 o
   4   4   0      229.44      249.84      4.22 o
   5   4   0       82.14       93.30      2.86 o
   6   4   0      443.73      456.43      6.38 o
   7   4   0      310.15      297.22      4.38 o
   8   4   0      136.41      124.70      2.82 o
   9   4   0        8.36       12.73      1.39 o
  10   4   0       92.52       99.76      3.34 o
  11   4   0       23.61       24.86      4.07 o
  12   4   0       61.95       73.08      4.00 o
  13   4   0      169.52      167.60      5.63 o
  14   4   0       67.45       67.94      4.69 o
  15   4   0       88.31      100.65      5.07 o
  16   4   0        3.45        7.06      2.85 o
  17   4   0      347.25      410.38     11.98 o
  18   4   0       17.51       15.45      3.51 o
   1   5   0       39.59       34.09      1.57 o
   2   5   0       46.11       51.22      2.10 o
   3   5   0     1195.76     1278.81     19.55 o
   4   5   0      315.15      307.86      5.17 o
   5   5   0       46.36       61.65      2.44 o
   6   5   0       10.95        9.49      1.89 o
   7   5   0        8.30       10.51      3.33 o
   8   5   0        3.42        2.66      1.37 o
   9   5   0       29.75       30.01      7.31 o
  10   5   0       95.55       89.65      5.41 o
  11   5   0      110.06      108.93      5.92 o
  12   5   0       26.14       32.37      3.08 o
  13   5   0       28.99       29.83      3.14 o
  14   5   0       25.43       26.53      3.32 o
  15   5   0       62.01       62.95      4.27 o
  16   5   0       19.76       17.73      3.10 o
   0   6   0      134.39      133.73     15.19 o
   1   6   0       13.19       23.43      7.46 o
   2   6   0        1.44        0.95      5.82 o
   3   6   0        2.77        4.81      1.56 o
   4   6   0      757.85      688.80     25.57 o
   5   6   0       42.14       44.54      2.85 o
   6   6   0       95.64       94.51      3.89 o
   7   6   0      183.47      187.73      5.31 o
   8   6   0       25.85       26.84      3.40 o
   9   6   0       38.89       50.81      6.47 o
  10   6   0      113.98      112.64      6.37 o
  11   6   0       91.02       90.71      4.59 o
  12   6   0       28.97       27.81      5.08 o
  13   6   0        0.09        0.81      2.07 o
  14   6   0        0.43        1.34      2.13 o
   1   7   0       28.27       21.20      8.60 o
   2   7   0       35.58       28.22      8.97 o
   3   7   0       37.36       31.70      9.69 o
   4   7   0        7.94        2.93      7.76 o
   5   7   0        9.21        2.72      7.23 o
   6   7   0       62.13       41.71      9.56 o
   7   7   0        3.68        6.27      9.91 o
   8   7   0        2.40        2.83      2.02 o
   9   7   0       22.79       22.08      2.85 o
  10   7   0        2.95        3.01      2.11 o
  11   7   0        0.05        1.72      2.12 o
  12   7   0        5.76        3.69      2.37 o
   0   8   0      183.33       48.54     16.51 o
   1   8   0       65.46       89.82     19.81 o
   2   8   0       35.83       26.27     16.84 o
   3   8   0       55.33       45.37     25.10 o
   4   8   0       13.60       19.95     10.37 o
   5   8   0       79.78       67.36     19.15 o
   6   8   0        0.20        1.32     12.88 o
   7   8   0       32.46       30.71     14.86 o
   8   8   0       48.85       54.15     16.18 o
 -20   1   1       13.59        6.14      2.15 o
 -19   1   1        0.04        1.17      1.73 o
 -18   1   1        2.85        2.36      1.55 o
 -17   1   1       60.07       63.21      3.09 o
 -16   1   1       37.35       40.54      3.60 o
 -15   1   1       36.98       34.67      3.48 o
 -14   1   1      301.55      293.96      6.96 o
 -13   1   1      110.19      109.57      3.60 o
 -12   1   1        9.09       13.05      1.35 o
 -11   1   1      316.54      296.94      4.64 o
 -10   1   1     1619.09     1612.50     14.52 o
  -9   1   1      612.99      601.72      6.49 o
  -8   1   1      174.98      187.41      3.12 o
  -7   1   1     2227.59     2247.90     22.59 o
  -6   1   1     1771.98     1884.84     22.24 o
  -5   1   1     6545.43     6485.79     70.62 o
  -4   1   1    22761.76    21832.11    310.13 o
  -3   1   1      104.51      107.83      3.86 o
  -2   1   1      304.48      281.62      3.78 o
  -1   1   1     3190.69     3138.84     36.95 o
   0   1   1      106.41      134.44      2.08 o
   1   1   1       27.90       34.17      1.18 o
   2   1   1     5866.00     5725.40     58.24 o
   3   1   1       34.10       33.21      1.30 o
   4   1   1     2611.80     2499.86     26.49 o
   5   1   1     7546.49     7145.96     72.83 o
   6   1   1       18.78       18.99      1.38 o
   7   1   1     1429.50     1377.67     13.62 o
   8   1   1       14.04       19.75      1.04 o
   9   1   1       10.27        8.44      0.88 o
  10   1   1      306.60      302.38      4.81 o
  11   1   1       21.72       29.48      1.56 o
  12   1   1       37.16       41.77      1.92 o
  13   1   1      768.26      727.39      8.76 o
  14   1   1        2.51        3.97      1.33 o
  15   1   1       23.26       27.10      2.18 o
  16   1   1       68.75       69.72      3.24 o
  17   1   1       92.48       89.31      3.63 o
  18   1   1        7.86        9.42      2.04 o
  19   1   1        2.58        1.57      1.96 o
  20   1   1        2.83        3.43      2.16 o
 -19   2   1        9.79        7.86      2.60 o
 -18   2   1        1.98        4.52      1.98 o
 -17   2   1       76.91       77.88      3.49 o
 -16   2   1      310.31      341.73      6.70 o
 -15   2   1       21.05       23.78      2.11 o
 -14   2   1     1184.45     1156.91     12.64 o
 -13   2   1       89.63       99.12      3.06 o
 -12   2   1       50.79       53.43      3.19 o
 -11   2   1      592.05      633.50      9.96 o
 -10   2   1      176.37      159.74      5.15 o
  -9   2   1     3904.08     3909.91     31.12 o
  -8   2   1       96.89       94.07      3.67 o
  -7   2   1     5142.61     5133.39     42.11 o
  -6   2   1     2117.33     2182.34     20.30 o
  -5   2   1     1466.92     1439.33     15.00 o
  -4   2   1      942.09      973.49     11.69 o
  -3   2   1      133.50      127.47      2.67 o
  -2   2   1     1117.67     1106.10     13.88 o
  -1   2   1    28770.28    26116.73    293.50 o
   0   2   1       33.64       24.14      2.19 o
   1   2   1    33212.21    30167.03    609.44 o
   2   2   1     6581.48     6276.29     72.32 o
   3   2   1     1327.02     1453.70     16.28 o
   4   2   1      571.30      716.70      9.18 o
   5   2   1       71.07       64.97      1.97 o
   6   2   1      154.70      143.36      5.34 o
   7   2   1      367.90      386.95      4.94 o
   8   2   1       29.00       21.29      1.22 o
   9   2   1      912.69      885.92      8.94 o
  10   2   1      837.87      812.44      8.58 o
  11   2   1        4.05        2.10      0.91 o
  12   2   1       33.91       35.31      1.83 o
  13   2   1       46.64       49.51      2.37 o
  14   2   1      764.81      769.50      9.57 o
  15   2   1       27.50       27.52      2.21 o
  16   2   1      403.84      405.89      7.63 o
  17   2   1      111.86      105.16      4.10 o
  18   2   1        2.53        4.13      2.05 o
  19   2   1        6.44        5.83      2.27 o
 -19   3   1        1.80        2.32      2.59 o
 -18   3   1       43.15       38.47      3.96 o
 -17   3   1       46.11       50.75      3.91 o
 -16   3   1       12.03        7.75      2.29 o
 -15   3   1       22.05       17.27      3.84 o
 -14   3   1      330.41      333.38      6.95 o
 -13   3   1       13.26       14.79      1.90 o
 -12   3   1      306.38      281.46      5.04 o
 -11   3   1       34.02       32.69      1.87 o
 -10   3   1      527.32      489.92      6.38 o
  -9   3   1        6.26        7.20      1.62 o
  -8   3   1      478.04      520.13      6.49 o
  -7   3   1       75.85       84.83      2.42 o
  -6   3   1       40.19       40.25      2.14 o
  -5   3   1      222.68      278.48      4.34 o
  -4   3   1      386.59      450.30      5.74 o
  -3   3   1      485.39      477.09      7.59 o
  -2   3   1     5755.84     5723.51     59.13 o
  -1   3   1      390.98      364.03      6.35 o
   0   3   1      874.43      809.20     10.09 o
   1   3   1      677.01      672.77     25.22 o
   2   3   1     9775.73     9561.49     97.32 o
   3   3   1      646.12      651.17      9.06 o
   4   3   1     1198.58     1209.74     12.29 o
   5   3   1     2890.35     2974.03     27.16 o
   6   3   1      476.48      499.57      6.54 o
   7   3   1       43.51       41.42      1.72 o
   8   3   1       60.00       70.50      2.09 o
   9   3   1       63.73       54.30      2.00 o
  10   3   1       26.61       22.71      1.56 o
  11   3   1        8.63        7.97      1.17 o
  12   3   1        0.05        0.75      1.06 o
  13   3   1      949.87      948.77     14.30 o
  14   3   1        0.88        3.63      1.48 o
  15   3   1       15.62       19.68      2.25 o
  16   3   1      133.85      140.35      7.20 o
  17   3   1      162.09      172.81      7.47 o
  18   3   1       18.04       14.09      2.97 o
  19   3   1       11.17        7.92      4.18 o
 -18   4   1        0.04        0.63      2.25 o
 -17   4   1        7.57       11.68      2.99 o
 -16   4   1       36.55       41.73      4.62 o
 -15   4   1        0.26        0.00      1.84 o
 -14   4   1      190.26      189.79      8.58 o
 -13   4   1       20.49       21.86      3.10 o
 -12   4   1      230.82      245.53      6.07 o
 -11   4   1      336.67      324.12      6.46 o
 -10   4   1       37.38       40.58      2.47 o
  -9   4   1       88.29       83.39      3.20 o
  -8   4   1       45.24       46.63      2.07 o
  -7   4   1      107.21      107.28      2.76 o
  -6   4   1       54.75       47.53      1.93 o
  -5   4   1       21.36       21.12      2.00 o
  -4   4   1     1045.99     1053.29     10.72 o
  -3   4   1      868.05      794.99     24.49 o
  -2   4   1      276.51      265.82      5.99 o
  -1   4   1       36.39       50.13      4.84 o
   0   4   1      121.91      108.29      2.91 o
   1   4   1     1547.42     1589.00     18.30 o
   2   4   1      130.30      146.96      3.77 o
   3   4   1     1414.15     1463.69     17.98 o
   4   4   1      741.91      730.80      8.04 o
   5   4   1      267.98      270.75      4.72 o
   6   4   1       38.16       33.29      1.70 o
   7   4   1       65.61       67.01      3.48 o
   8   4   1      112.80      102.89      5.49 o
   9   4   1        9.25        7.75      1.33 o
  10   4   1       52.14       56.22      4.10 o
  11   4   1       40.13       40.71      2.66 o
  12   4   1      378.21      378.66      8.40 o
  13   4   1        1.34        3.97      1.79 o
  14   4   1       18.74       25.44      5.14 o
  15   4   1        5.97        3.48      2.14 o
  16   4   1       41.16       43.52      4.03 o
  17   4   1        2.26        6.82      2.69 o
  18   4   1       24.51       28.48      6.27 o
 -16   5   1        9.43        8.29      2.62 o
 -15   5   1        2.51        2.20      2.12 o
 -14   5   1        2.66        3.14      2.07 o
 -13   5   1      129.19      121.08      8.20 o
 -12   5   1       97.24       96.05      4.57 o
 -11   5   1        0.93        2.29      1.65 o
 -10   5   1       15.12       17.75      2.39 o
  -9   5   1      189.38      186.93      8.33 o
  -8   5   1       44.80       43.67      5.04 o
  -7   5   1        0.27        1.91      1.29 o
  -6   5   1      226.44      231.03      6.59 o
  -5   5   1      208.24      208.04      4.37 o
  -4   5   1      916.25      929.49     12.92 o
  -3   5   1       78.25       72.18      3.55 o
  -2   5   1      104.23      106.83      6.50 o
  -1   5   1       11.19        9.64      1.50 o
   0   5   1       20.25       23.35      1.61 o
   1   5   1      160.12      171.90      3.73 o
   2   5   1        7.60        4.68      2.00 o
   3   5   1      554.14      604.32      7.26 o
   4   5   1      100.47      118.82      3.95 o
   5   5   1      125.18      126.27      3.23 o
   6   5   1      140.90      134.49      3.70 o
   7   5   1      362.07      357.89      7.09 o
   8   5   1       75.89       76.57      5.36 o
   9   5   1        5.69        3.38      2.20 o
  10   5   1      136.68      124.28      5.63 o
  11   5   1      176.45      165.87      7.03 o
  12   5   1      130.11      124.13      5.08 o
  13   5   1        6.76        4.08      2.22 o
  14   5   1       33.53       30.24      3.32 o
  15   5   1        4.32        2.63      2.19 o
  16   5   1        0.29        2.18      2.19 o
 -15   6   1        7.34        6.33      3.36 o
 -14   6   1        0.10        1.72      2.01 o
 -13   6   1        0.10        1.20      2.54 o
 -12   6   1       69.31       77.50      5.32 o
 -11   6   1       23.33       25.63      2.84 o
 -10   6   1       14.58        9.94      4.27 o
  -9   6   1       13.52       20.90      4.80 o
  -8   6   1       52.05       46.78      3.68 o
  -7   6   1       11.98       16.27      4.38 o
  -6   6   1        0.77        1.40      1.37 o
  -5   6   1      323.73      292.57      8.02 o
  -4   6   1      693.24      723.65     24.93 o
  -3   6   1       60.28       63.15     14.03 o
  -2   6   1        2.53        4.91      1.94 o
  -1   6   1      271.93      278.44      8.75 o
   0   6   1        0.26        3.00      2.42 o
   1   6   1      308.98      296.47     11.31 o
   2   6   1       10.87       16.46      3.41 o
   3   6   1      313.40      273.80     14.93 o
   4   6   1       25.48       16.95      3.76 o
   5   6   1       57.77       59.78      4.91 o
   6   6   1       17.99       16.80      3.96 o
   7   6   1       64.65       57.15      9.49 o
   8   6   1       45.15       34.72      2.90 o
   9   6   1       22.77       22.05      2.60 o
  10   6   1       38.05       34.22      3.06 o
  11   6   1        0.73        3.26      2.07 o
  12   6   1      226.16      224.52      6.92 o
  13   6   1        0.50        0.00      2.11 o
  14   6   1        0.23        0.83      2.16 o
 -12   7   1        3.00        5.66      2.30 o
 -11   7   1       49.67       48.53      3.96 o
 -10   7   1       15.35       13.41      2.98 o
  -9   7   1        0.15        0.54      2.24 o
  -8   7   1        8.65        8.57      2.64 o
  -7   7   1        0.57        2.69      2.23 o
  -6   7   1        0.12        1.19      3.08 o
  -5   7   1        0.41        1.90      7.29 o
  -4   7   1      454.48      436.37     44.08 o
  -3   7   1       45.10       49.97     10.44 o
  -2   7   1        3.88        2.42      6.54 o
  -1   7   1       79.31       84.95     11.67 o
   0   7   1      353.21      300.96     48.05 o
   1   7   1       63.23       51.47     10.51 o
   2   7   1        0.43        3.81      7.82 o
   3   7   1      164.98      176.33     14.00 o
   4   7   1       70.28       65.13     18.16 o
   5   7   1      104.77      102.06     28.23 o
   6   7   1        0.71        0.76      3.02 o
   7   7   1        0.02        3.30      3.13 o
   8   7   1       18.55       21.61     10.24 o
   9   7   1        8.69       12.50      3.96 o
  10   7   1       63.54       75.43      5.87 o
  11   7   1       39.02       39.40      3.66 o
  12   7   1        7.92        7.38      2.60 o
  -8   8   1        0.32        0.00      9.91 o
  -7   8   1        0.07        0.00     10.57 o
  -6   8   1       57.12       67.36     18.82 o
  -5   8   1      130.28      154.54     24.11 o
  -4   8   1       28.14       27.94     10.44 o
  -3   8   1       11.93       12.32      9.45 o
  -2   8   1       22.40       16.65     14.86 o
  -1   8   1       16.10        8.81      9.45 o
   0   8   1        4.01        0.85      8.40 o
   1   8   1        2.01        4.55      8.25 o
   2   8   1        2.08        2.82      7.93 o
   3   8   1        0.92        1.33      8.49 o
   4   8   1       49.64       25.23     14.53 o
   5   8   1        9.06       12.26     10.20 o
   6   8   1       36.74       43.59     17.50 o
   7   8   1       50.71       64.39     18.16 o
 -20   0   2        0.28        2.54      2.59 o
 -19   0   2        5.21        6.82      2.89 o
 -18   0   2      123.76      119.10     13.21 o
 -17   0   2        3.39        4.16      2.64 o
 -16   0   2       30.15       31.75      4.13 o
 -15   0   2      926.16      968.28     17.88 o
 -14   0   2      221.89      210.17      6.23 o
 -13   0   2        2.82        1.57      1.49 o
 -12   0   2        0.20        4.60      1.82 o
 -11   0   2      185.23      176.12      4.89 o
 -10   0   2       68.54       89.92      3.01 o
  -9   0   2      367.18      348.16      6.18 o
  -8   0   2      808.56      816.40     12.06 o
  -7   0   2     6811.02     6554.97     80.09 o
  -6   0   2      478.73      550.12     10.24 o
  -5   0   2     4584.16     4509.10     65.73 o
  -4   0   2      619.35      607.73     10.48 o
  -3   0   2     2401.39     2550.52     37.71 o
  -2   0   2     1315.21     1420.72     39.46 o
   0   0   2      221.54       95.76      5.28 o
   1   0   2     6434.96     6126.99    108.31 o
   2   0   2     9702.59     9354.74    132.79 o
   3   0   2     3844.23     3808.71     55.44 o
   4   0   2     3154.91     2953.35     83.71 o
   5   0   2      580.23      543.92     10.14 o
   6   0   2     5754.77     5439.30     79.20 o
   7   0   2       88.02       97.83      3.25 o
   8   0   2     4487.54     4523.59     49.64 o
   9   0   2       48.29       36.29      2.14 o
  10   0   2        5.12        2.91      1.10 o
  11   0   2      130.19      143.57      8.92 o
  12   0   2      130.12      124.33      4.08 o
  13   0   2       63.10       67.13      3.38 o
  14   0   2      274.00      276.72      7.46 o
  15   0   2     1793.58     1796.32     56.63 o
  16   0   2      170.97      190.35      6.66 o
  17   0   2        1.13        4.91      2.64 o
  18   0   2       82.41       67.91      4.82 o
  19   0   2       50.65       50.16      7.76 o
  20   0   2        8.95        5.09      3.17 o
 -20   1   2        5.23        3.88      1.99 o
 -19   1   2       18.89       22.96      2.51 o
 -18   1   2        0.09        0.40      1.40 o
 -17   1   2       26.92       30.47      2.35 o
 -16   1   2      320.86      325.55      6.07 o
 -15   1   2      229.71      233.17      4.92 o
 -14   1   2      319.11      313.23      5.53 o
 -13   1   2       15.68       12.10      1.41 o
 -12   1   2        9.10        7.58      1.16 o
 -11   1   2      487.34      465.64      6.00 o
 -10   1   2      618.31      657.78      7.43 o
  -9   1   2      359.08      348.33      4.40 o
  -8   1   2      308.72      352.66      4.90 o
  -7   1   2       14.78       19.72      1.38 o
  -6   1   2     2669.14     2586.35     27.85 o
  -5   1   2     3953.72     3841.66     42.62 o
  -4   1   2    27701.45    25243.07    602.22 o
  -3   1   2      513.37      507.52      7.33 o
  -2   1   2     3582.45     3337.66     38.20 o
  -1   1   2    12410.04    11146.65    136.39 o
   0   1   2      857.70      815.38      9.36 o
   1   1   2     4981.86     4808.54     54.13 o
   2   1   2      221.22      224.24      5.00 o
   3   1   2     4309.73     4130.78     42.60 o
   4   1   2     2364.50     2422.94     25.89 o
   5   1   2      458.56      424.17      6.08 o
   6   1   2      122.98      126.63      2.43 o
   7   1   2     1531.13     1662.16     14.94 o
   8   1   2      120.12      130.81      2.47 o
   9   1   2      164.06      136.55      2.64 o
  10   1   2        0.76        1.61      0.77 o
  11   1   2        0.40        1.98      0.80 o
  12   1   2        0.42        2.38      1.35 o
  13   1   2       17.99       18.39      1.58 o
  14   1   2      581.98      549.39      8.32 o
  15   1   2        5.12        3.87      1.50 o
  16   1   2       74.37       70.02      3.19 o
  17   1   2       33.37       34.77      2.65 o
  18   1   2       26.53       29.80      2.76 o
  19   1   2        8.80        6.75      2.17 o
 -19   2   2        5.84        4.90      2.54 o
 -18   2   2        2.88        6.10      2.30 o
 -17   2   2      102.20      100.66      4.66 o
 -16   2   2       36.90       33.96      2.39 o
 -15   2   2       43.40       45.93      2.54 o
 -14   2   2       13.41       12.34      2.10 o
 -13   2   2       22.70       23.44      2.38 o
 -12   2   2       49.57       52.12      2.38 o
 -11   2   2       50.23       48.90      2.02 o
 -10   2   2      201.93      206.48      3.60 o
  -9   2   2     2512.78     2343.39     20.32 o
  -8   2   2      811.95      762.18      8.28 o
  -7   2   2      709.90      764.40      8.48 o
  -6   2   2     1378.04     1397.90     13.70 o
  -5   2   2      251.38      254.49      3.98 o
  -4   2   2      112.38      138.85      2.84 o
  -3   2   2        2.43        3.78      0.86 o
  -2   2   2     2824.51     2755.25     29.25 o
  -1   2   2        2.46        2.66      0.54 o
   0   2   2     3734.96     3529.48     37.88 o
   1   2   2      500.42      539.17      9.20 o
   2   2   2     4097.83     4089.90     42.64 o
   3   2   2       91.61       92.02      2.67 o
   4   2   2      175.20      154.85      3.91 o
   5   2   2      629.92      593.56      7.56 o
   6   2   2      195.05      187.49      4.34 o
   7   2   2     1217.73     1240.92     14.35 o
   8   2   2     1095.72     1146.38     11.40 o
   9   2   2       93.08       97.01      2.40 o
  10   2   2      163.52      176.65      3.29 o
  11   2   2       51.50       53.80      2.20 o
  12   2   2       15.26       16.34      1.48 o
  13   2   2      185.81      173.95      3.80 o
  14   2   2       55.20       52.46      2.95 o
  15   2   2      116.46      126.88      4.38 o
  16   2   2        4.04        5.99      1.75 o
  17   2   2        3.03        3.42      1.69 o
  18   2   2        0.01        0.33      1.66 o
  19   2   2        3.31        2.73      2.08 o
 -19   3   2       18.87       26.15      5.28 o
 -18   3   2        1.52        3.11      3.30 o
 -17   3   2        0.00        1.73      1.89 o
 -16   3   2        0.09        2.50      2.01 o
 -15   3   2       95.03       90.07      4.20 o
 -14   3   2        4.85        6.06      1.86 o
 -13   3   2      376.11      347.73      6.95 o
 -12   3   2       13.27       13.79      1.84 o
 -11   3   2      800.32      798.83      9.96 o
 -10   3   2      259.10      250.13      4.68 o
  -9   3   2      101.27      107.35      3.34 o
  -8   3   2      429.95      433.81      5.84 o
  -7   3   2      828.23      898.97      9.54 o
  -6   3   2      116.51      136.34      3.86 o
  -5   3   2      593.94      616.20      6.95 o
  -4   3   2      200.14      222.06      3.83 o
  -3   3   2     1656.96     1696.86     23.07 o
  -2   3   2      150.08      142.82      3.16 o
  -1   3   2      478.99      434.98      6.36 o
   0   3   2       60.44       48.81      2.48 o
   1   3   2      162.52      140.24      3.19 o
   2   3   2      115.91      133.22      2.80 o
   3   3   2      422.91      465.32      7.91 o
   4   3   2       61.68       65.28      1.94 o
   5   3   2        1.28        0.67      0.66 o
   6   3   2       11.69       11.00      1.08 o
   7   3   2      106.63      136.13      2.91 o
   8   3   2       40.79       48.17      1.88 o
   9   3   2      328.98      351.97      6.43 o
  10   3   2        9.36        7.30      1.06 o
  11   3   2        7.16        6.91      1.48 o
  12   3   2      413.85      405.56     11.06 o
  13   3   2       53.95       59.54      3.57 o
  14   3   2        2.49        3.87      1.50 o
  15   3   2       13.96       13.96      3.19 o
  16   3   2        5.21        6.83      1.92 o
  17   3   2       63.53       64.80      3.86 o
  18   3   2        0.13        2.63      2.10 o
 -18   4   2      102.88       90.91      8.92 o
 -17   4   2       14.63       11.46      2.80 o
 -16   4   2       25.72       25.71      3.35 o
 -15   4   2       50.67       51.90      3.90 o
 -14   4   2        9.99        9.44      2.14 o
 -13   4   2      431.62      448.71      8.28 o
 -12   4   2      125.39      119.56      4.16 o
 -11   4   2       90.87       80.14      3.39 o
 -10   4   2       52.31       54.10      2.81 o
  -9   4   2       21.21       19.97      1.99 o
  -8   4   2       35.80       25.34      1.88 o
  -7   4   2      119.76      126.81      3.35 o
  -6   4   2       26.14       23.83      2.02 o
  -5   4   2        3.15        6.62      1.00 o
  -4   4   2      191.27      171.74      5.61 o
  -3   4   2      326.42      313.33      5.51 o
  -2   4   2     3949.53     4040.45     39.22 o
  -1   4   2     2306.31     2309.43     21.67 o
   0   4   2       91.93       92.83      4.68 o
   1   4   2      828.68      885.42     11.34 o
   2   4   2      245.64      250.78      4.81 o
   3   4   2      148.21      118.35      2.90 o
   4   4   2      139.84      107.28      3.67 o
   5   4   2      453.70      555.05      6.75 o
   6   4   2      118.27      115.00      3.07 o
   7   4   2       10.33       10.51      1.48 o
   8   4   2        3.52        2.36      1.10 o
   9   4   2       50.76       55.61      7.44 o
  10   4   2       35.05       38.45      2.76 o
  11   4   2      158.33      150.94      4.03 o
  12   4   2        0.34        1.60      1.33 o
  13   4   2       68.66       66.53      3.17 o
  14   4   2      142.35      146.33     10.65 o
  15   4   2      122.98      129.25      5.58 o
  16   4   2        0.01        2.97      2.72 o
  17   4   2        0.41        1.30      2.15 o
 -16   5   2        0.19        1.87      2.25 o
 -15   5   2       31.86       30.58      3.69 o
 -14   5   2        7.35        9.96      2.35 o
 -13   5   2        0.12        1.99      1.98 o
 -12   5   2      228.50      240.17      6.83 o
 -11   5   2       69.87       70.57      6.56 o
 -10   5   2      102.97      103.06      9.19 o
  -9   5   2      117.49      125.84      4.34 o
  -8   5   2      207.48      200.13      4.93 o
  -7   5   2        8.13       11.09      1.76 o
  -6   5   2       37.71       47.81      2.43 o
  -5   5   2        0.85        1.05      0.96 o
  -4   5   2      276.68      324.22     10.75 o
  -3   5   2      526.89      542.84      8.95 o
  -2   5   2       52.68       56.70      2.82 o
  -1   5   2       71.83       63.13      6.68 o
   0   5   2      289.25      276.17      7.49 o
   1   5   2       85.60       95.03      7.94 o
   2   5   2        0.02        0.88      1.17 o
   3   5   2      476.14      460.32      6.46 o
   4   5   2      240.40      239.53      6.14 o
   5   5   2       15.87       15.82      2.63 o
   6   5   2        0.21        1.18      1.14 o
   7   5   2        3.55        2.80      1.18 o
   8   5   2       13.08       10.51      1.69 o
   9   5   2       41.96       47.35      2.94 o
  10   5   2       70.92       67.59      3.70 o
  11   5   2        6.33        6.84      2.03 o
  12   5   2      178.55      197.98      6.20 o
  13   5   2       72.01       75.49      4.37 o
  14   5   2        9.19        5.67      2.97 o
  15   5   2        1.15        2.66      2.07 o
  16   5   2        0.36        0.94      2.16 o
 -15   6   2        2.47        2.76      2.24 o
 -14   6   2        7.39        9.01      2.60 o
 -13   6   2        2.13        1.12      2.06 o
 -12   6   2        2.27        2.30      1.89 o
 -11   6   2       77.79       86.22      8.41 o
 -10   6   2      237.90      261.93      8.39 o
  -9   6   2        0.39        3.30      1.82 o
  -8   6   2      104.79      116.43      5.01 o
  -7   6   2       36.63       35.35      3.58 o
  -6   6   2       13.33       10.36      3.01 o
  -5   6   2      384.09      391.40      9.84 o
  -4   6   2       43.17       52.15     10.40 o
  -3   6   2       40.09       38.03      2.93 o
  -2   6   2      286.26      279.28     31.37 o
  -1   6   2        3.65        5.39      1.85 o
   0   6   2       31.95       37.60      2.80 o
   1   6   2        5.88        4.03      2.34 o
   2   6   2      162.96      136.57      6.25 o
   3   6   2      136.22      133.40      5.28 o
   4   6   2      192.88      192.19     14.63 o
   5   6   2      120.81      103.61      6.16 o
   6   6   2        7.47        7.49      3.21 o
   7   6   2        4.44        4.81      2.77 o
   8   6   2      120.52      111.01      4.45 o
   9   6   2        6.93       10.30      2.13 o
  10   6   2       13.89       11.36      2.31 o
  11   6   2       14.28       17.24      2.60 o
  12   6   2        7.29        8.59      2.36 o
  13   6   2        1.57        2.12      2.06 o
  14   6   2       20.42       17.86      3.04 o
 -12   7   2       24.33       30.43      3.63 o
 -11   7   2        0.22        7.07      3.17 o
 -10   7   2        3.49        2.64      4.46 o
  -9   7   2       39.43       36.88      8.26 o
  -8   7   2        9.82       14.01      5.78 o
  -7   7   2       26.93       29.93      8.92 o
  -6   7   2       70.91       64.87      4.72 o
  -5   7   2       57.38       52.06     10.57 o
  -4   7   2      107.92      107.94     23.11 o
  -3   7   2      117.54      110.79     38.30 o
  -2   7   2        0.92        0.00      6.89 o
  -1   7   2       74.08       57.24     15.35 o
   0   7   2       57.43       43.58     17.17 o
   1   7   2       49.41       44.42     10.14 o
   2   7   2       11.30       13.52      8.40 o
   3   7   2        8.62       16.40      8.63 o
   4   7   2      331.38      314.93     12.46 o
   5   7   2        8.48        6.65      3.29 o
   6   7   2      101.24       93.08      9.49 o
   7   7   2       52.55       42.85     16.29 o
   8   7   2        0.40        1.17      3.10 o
   9   7   2       64.03       54.62      6.55 o
  10   7   2        0.51        2.49      3.60 o
  11   7   2        0.00        1.56      2.59 o
  12   7   2        7.40       12.00      3.48 o
  -8   8   2       14.84       14.86     13.21 o
  -7   8   2       22.42       27.41     14.20 o
  -6   8   2       14.05       18.82     13.21 o
  -5   8   2        4.97       10.57     13.21 o
  -4   8   2       16.73       29.39     15.19 o
  -3   8   2        0.21        4.17      8.88 o
  -2   8   2        7.80        2.66      9.26 o
  -1   8   2       35.75       24.73     10.61 o
   0   8   2       45.42       37.13     10.90 o
   1   8   2        1.01        0.00      7.47 o
   2   8   2        1.41        0.85      8.40 o
   3   8   2        2.70       10.81      9.90 o
   4   8   2      171.19      158.17     24.11 o
   5   8   2        0.14        0.99      9.34 o
   6   8   2       50.37       36.70     16.51 o
   7   8   2       12.29       18.49     14.86 o
 -20   1   3       13.01        6.42      2.48 o
 -19   1   3        0.58        1.23      1.71 o
 -18   1   3        9.31        6.80      1.88 o
 -17   1   3        1.24        0.00      1.31 o
 -16   1   3       23.34       26.74      2.21 o
 -15   1   3       98.73       96.72      3.34 o
 -14   1   3        2.76        5.48      1.31 o
 -13   1   3      104.83       99.69      2.95 o
 -12   1   3      167.34      168.43      6.72 o
 -11   1   3      500.75      515.16      6.47 o
 -10   1   3      210.95      201.19      3.43 o
  -9   1   3      131.49      140.33      2.67 o
  -8   1   3      400.61      417.10      5.51 o
  -7   1   3     2021.65     2093.88     19.27 o
  -6   1   3      526.40      524.61      6.68 o
  -5   1   3     1438.13     1308.42     16.03 o
  -4   1   3     2048.11     1993.04     23.06 o
  -3   1   3     1707.41     1843.03     21.18 o
  -2   1   3     7589.42     7352.86    129.48 o
  -1   1   3     5648.54     5077.91     55.39 o
   0   1   3     4302.17     3655.62     37.79 o
   1   1   3       50.39       74.87      1.76 o
   2   1   3     1013.23      970.04     14.26 o
   3   1   3       80.37       58.74      1.74 o
   4   1   3      542.62      619.28      8.09 o
   5   1   3       11.91       21.07      1.57 o
   6   1   3     1588.81     1686.95     17.25 o
   7   1   3       68.21       90.43      2.17 o
   8   1   3      612.04      585.59      6.53 o
   9   1   3      247.57      254.96      3.79 o
  10   1   3      298.61      289.36      4.32 o
  11   1   3      364.08      374.59      5.23 o
  12   1   3       43.95       47.45      2.50 o
  13   1   3       17.83       19.31      2.14 o
  14   1   3        4.84        4.67      1.41 o
  15   1   3       18.30       20.85      1.92 o
  16   1   3       20.49       23.41      3.56 o
  17   1   3       28.31       27.43      2.46 o
  18   1   3        0.44        0.70      1.67 o
  19   1   3        6.53        4.64      2.15 o
 -19   2   3        0.61        3.97      2.43 o
 -18   2   3        3.25        3.41      2.17 o
 -17   2   3       15.43       14.76      2.42 o
 -16   2   3        9.26       11.41      3.00 o
 -15   2   3       25.41       24.37      2.67 o
 -14   2   3       47.45       40.01      2.27 o
 -13   2   3       27.71       29.17      1.90 o
 -12   2   3       61.13       61.89      2.27 o
 -11   2   3      299.43      290.13      4.58 o
 -10   2   3     1268.77     1322.01     13.78 o
  -9   2   3     3284.06     3223.23     29.01 o
  -8   2   3     2671.61     2604.30     26.26 o
  -7   2   3       22.68       26.44      1.42 o
  -6   2   3      516.91      506.53      9.67 o
  -5   2   3      319.21      285.94      4.55 o
  -4   2   3      140.46      111.13      2.36 o
  -3   2   3       90.51       78.80      2.56 o
  -2   2   3       59.20       71.60      3.41 o
  -1   2   3     2835.91     2940.63     31.13 o
   0   2   3     7505.55     7287.75     74.43 o
   1   2   3        0.68        4.54      0.89 o
   2   2   3       25.07       20.56      1.73 o
   3   2   3      783.36      760.52     12.89 o
   4   2   3      323.68      377.59      5.36 o
   5   2   3     2836.87     2664.93     22.68 o
   6   2   3        1.62        1.74      0.86 o
   7   2   3       32.29       37.68      1.68 o
   8   2   3      989.87      927.25      9.82 o
   9   2   3     1743.82     1802.18     15.90 o
  10   2   3        1.17        2.18      0.86 o
  11   2   3        2.38        2.75      1.02 o
  12   2   3       65.81       67.81      2.81 o
  13   2   3      470.33      451.33      6.75 o
  14   2   3      126.04      127.84      3.45 o
  15   2   3      158.45      161.34      4.57 o
  16   2   3      132.80      133.57      4.51 o
  17   2   3       21.16       25.89      2.81 o
  18   2   3       45.19       42.97      3.56 o
  19   2   3        0.18        0.98      2.14 o
 -19   3   3        0.15        4.08      2.42 o
 -18   3   3       16.35       15.65      3.22 o
 -17   3   3        7.64        3.42      2.15 o
 -16   3   3       68.90       68.66      3.98 o
 -15   3   3      157.87      115.84      5.77 o
 -14   3   3        2.81        3.76      1.73 o
 -13   3   3     1178.02     1140.50     17.43 o
 -12   3   3        0.01        0.76      1.31 o
 -11   3   3      449.09      444.98      7.53 o
 -10   3   3      103.46      110.78      3.49 o
  -9   3   3      568.26      589.03      7.70 o
  -8   3   3       11.01        9.00      1.33 o
  -7   3   3      561.24      586.04      7.34 o
  -6   3   3     1086.02     1053.16     13.33 o
  -5   3   3      410.23      394.69      6.13 o
  -4   3   3      446.75      494.25      6.48 o
  -3   3   3       18.30       24.47      1.96 o
  -2   3   3      192.95      194.97      3.19 o
  -1   3   3      766.28      694.98      8.92 o
   0   3   3     1927.34     1773.98     16.87 o
   1   3   3     1278.25     1210.62     18.82 o
   2   3   3      152.37      156.58      3.20 o
   3   3   3      491.50      532.05      8.20 o
   4   3   3       11.96       11.40      0.97 o
   5   3   3      260.27      323.01      4.48 o
   6   3   3       59.63       64.06      2.07 o
   7   3   3      435.04      461.67      6.05 o
   8   3   3      817.07      825.77      9.30 o
   9   3   3        5.96        4.91      1.08 o
  10   3   3      101.76       96.51      3.02 o
  11   3   3        2.83        4.09      1.56 o
  12   3   3       76.74       78.69      3.10 o
  13   3   3       68.11       67.81      3.13 o
  14   3   3       31.74       27.89      3.19 o
  15   3   3        0.79        1.81      2.05 o
  16   3   3        0.18        0.17      1.63 o
  17   3   3        0.64        3.47      1.86 o
  18   3   3        0.00        1.93      1.96 o
 -18   4   3       90.50       82.09      5.84 o
 -17   4   3       44.82       44.21      7.59 o
 -16   4   3       12.35       10.22      2.51 o
 -15   4   3       27.24       24.25      2.83 o
 -14   4   3        1.18        1.62      1.57 o
 -13   4   3       33.04       38.09      2.93 o
 -12   4   3       52.73       49.66      3.06 o
 -11   4   3      167.72      181.84      4.84 o
 -10   4   3       19.88       20.17      1.99 o
  -9   4   3       52.24       54.74      3.80 o
  -8   4   3        0.08        1.15      0.94 o
  -7   4   3      154.70      144.14      3.78 o
  -6   4   3      441.53      451.72      6.70 o
  -5   4   3      509.89      518.38      8.55 o
  -4   4   3        0.73        1.04      0.99 o
  -3   4   3      805.03      827.83     10.63 o
  -2   4   3       51.46       55.39      2.46 o
  -1   4   3      101.36      118.21      6.30 o
   0   4   3       13.89       11.77      1.14 o
   1   4   3       67.16       45.53      1.92 o
   2   4   3        0.01        0.72      0.80 o
   3   4   3       60.62       65.44      4.00 o
   4   4   3      268.20      270.38      4.44 o
   5   4   3      169.64      162.91      6.77 o
   6   4   3       14.25       16.67      1.57 o
   7   4   3        0.31        1.11      0.93 o
   8   4   3        1.37        0.69      0.96 o
   9   4   3       73.08       83.15      4.34 o
  10   4   3      106.10      104.47      3.37 o
  11   4   3       12.23       12.29      2.29 o
  12   4   3       35.24       38.26      2.57 o
  13   4   3        3.86        3.98      1.67 o
  14   4   3        7.46        7.70      2.94 o
  15   4   3        8.99        5.00      2.20 o
  16   4   3       20.42       23.55      6.33 o
  17   4   3       24.60       27.02      4.81 o
 -16   5   3        6.77        7.43      2.69 o
 -15   5   3        5.83        4.82      2.68 o
 -14   5   3       11.24       10.20      2.53 o
 -13   5   3        0.01        0.77      1.59 o
 -12   5   3       32.62       27.97      2.98 o
 -11   5   3       30.61       31.44      2.99 o
 -10   5   3       78.25       80.02      3.55 o
  -9   5   3      321.13      277.09      6.00 o
  -8   5   3      446.08      459.03      7.85 o
  -7   5   3       13.66       21.68      2.12 o
  -6   5   3      300.97      291.82      6.58 o
  -5   5   3        2.13        1.71      1.14 o
  -4   5   3      182.21      182.76      5.17 o
  -3   5   3        2.97        3.82      1.39 o
  -2   5   3        2.43        2.54      1.50 o
  -1   5   3       16.64       17.26      2.36 o
   0   5   3      236.35      230.59      6.07 o
   1   5   3      290.13      304.23      6.47 o
   2   5   3      307.88      332.69      6.83 o
   3   5   3      181.88      166.70      4.43 o
   4   5   3       87.92       96.78      6.14 o
   5   5   3       44.43       40.88      2.15 o
   6   5   3        7.96        3.74      1.28 o
   7   5   3      108.26       99.21      5.58 o
   8   5   3        6.08        3.83      1.33 o
   9   5   3       91.12      104.33      3.87 o
  10   5   3       65.79       73.29      3.42 o
  11   5   3      426.92      415.83      9.19 o
  12   5   3        3.94        5.21      2.10 o
  13   5   3       60.90       59.05      4.14 o
  14   5   3       12.50       11.94      2.49 o
  15   5   3        4.05        0.98      2.13 o
  16   5   3        2.33        2.93      2.35 o
 -14   6   3       13.64       18.54      4.14 o
 -13   6   3       19.98       17.34      2.92 o
 -12   6   3       14.75        8.91      6.07 o
 -11   6   3       27.65       31.90      3.07 o
 -10   6   3      183.70      184.94     10.12 o
  -9   6   3       86.16       89.49      7.55 o
  -8   6   3      296.80      298.94      8.60 o
  -7   6   3       13.48        8.26      2.82 o
  -6   6   3      125.27      142.39      6.53 o
  -5   6   3        0.37        0.91      1.89 o
  -4   6   3        9.17        9.66      2.14 o
  -3   6   3      126.07      122.96      5.25 o
  -2   6   3       10.17       17.90      3.60 o
  -1   6   3       15.55       11.23      2.57 o
   0   6   3       87.19       75.88      8.44 o
   1   6   3       86.44       86.52      4.86 o
   2   6   3        2.85        4.88      2.03 o
   3   6   3        3.59        4.34      2.00 o
   4   6   3        5.41        3.65      2.10 o
   5   6   3      252.23      268.36      7.75 o
   6   6   3       61.71       46.07      8.06 o
   7   6   3       17.19       18.36      4.25 o
   8   6   3      116.48      102.19      6.81 o
   9   6   3        4.48        4.47      1.83 o
  10   6   3       58.89       68.60      4.81 o
  11   6   3       69.93       76.03      7.88 o
  12   6   3        5.45        7.38      2.41 o
  13   6   3       29.62       27.82      3.27 o
  14   6   3       35.50       30.85      3.61 o
 -12   7   3        0.31        0.76      2.85 o
 -11   7   3        4.51        3.16      2.86 o
 -10   7   3        0.30        0.00      2.23 o
  -9   7   3        1.32        3.81      3.47 o
  -8   7   3        2.62        3.33      2.55 o
  -7   7   3       23.37       22.64      7.59 o
  -6   7   3       13.17       11.57      5.12 o
  -5   7   3       53.68       60.01      6.93 o
  -4   7   3        0.01        0.49      2.25 o
  -3   7   3       40.33       41.18      7.26 o
  -2   7   3        1.99        0.00      7.13 o
  -1   7   3      246.86      270.40     11.85 o
   0   7   3      184.62      226.18     23.28 o
   1   7   3      166.32      181.12     10.69 o
   2   7   3      211.32      216.67     10.24 o
   3   7   3      124.28      119.60     17.73 o
   4   7   3       29.68       23.92      4.14 o
   5   7   3       34.71       32.72      4.82 o
   6   7   3        2.91        0.42      2.76 o
   7   7   3        5.78        0.00      3.00 o
   8   7   3        0.32        0.00      3.21 o
   9   7   3        2.35        2.22      3.80 o
  10   7   3        0.02        1.50      3.48 o
  11   7   3       22.21       15.43      4.78 o
  -8   8   3        4.87        9.25      4.62 o
  -7   8   3        2.88        1.65     10.24 o
  -6   8   3        8.84       14.20     12.22 o
  -5   8   3       12.89        0.00     12.55 o
  -4   8   3       13.91        0.00     11.56 o
  -3   8   3       37.63       15.85     14.86 o
  -2   8   3        2.31        0.00      8.49 o
  -1   8   3       32.81       14.81      9.35 o
   0   8   3        1.07        2.51      8.08 o
   1   8   3       31.18       22.99     23.44 o
   2   8   3        5.47        6.17      9.22 o
   3   8   3        2.16        1.63      8.52 o
   4   8   3       36.01       40.89     13.04 o
   5   8   3      112.00      110.29     21.46 o
   6   8   3       53.96       28.28     22.12 o
   7   8   3       65.27       59.65      8.73 o
 -20   0   4       47.61       56.19     13.54 o
 -19   0   4        6.82        7.07      2.92 o
 -18   0   4       40.35       28.00      7.26 o
 -17   0   4       26.61       29.83      3.14 o
 -16   0   4      112.27      111.25      6.93 o
 -15   0   4        9.71       10.99      3.30 o
 -14   0   4      238.50      253.34      6.84 o
 -13   0   4      251.71      241.23      8.59 o
 -12   0   4        7.57        8.09      1.74 o
 -11   0   4     1181.41     1202.41     17.61 o
 -10   0   4      180.12      162.02      4.64 o
  -9   0   4     1036.92     1146.64     14.94 o
  -8   0   4     2111.10     2147.21     27.17 o
  -7   0   4     3329.26     3291.88     42.51 o
  -6   0   4       42.93       44.97      2.54 o
  -5   0   4      742.86      675.11     14.51 o
  -4   0   4     2153.72     2093.30     37.26 o
  -2   0   4     2654.98     2620.19     69.01 o
  -1   0   4    10613.70     9945.83    243.36 o
   0   0   4    12451.29    10691.44    186.57 o
   1   0   4     9614.41     8305.69    146.94 o
   2   0   4     9072.37     8495.23    150.24 o
   3   0   4       50.19       59.00      2.69 o
   4   0   4     6670.25     6197.05     89.93 o
   5   0   4      196.25      231.62      4.92 o
   6   0   4     1631.42     1587.85     21.65 o
   7   0   4      680.94      691.55      9.91 o
   8   0   4      289.74      359.82      6.43 o
   9   0   4        4.57        2.79      1.03 o
  10   0   4        3.01        1.85      1.10 o
  11   0   4       98.49       97.62      3.65 o
  12   0   4      119.31      127.72      4.44 o
  13   0   4       97.98      101.45      4.51 o
  14   0   4      396.10      370.04     13.04 o
  15   0   4      141.31      133.50      5.14 o
  16   0   4       44.25       50.37      4.13 o
  17   0   4       81.37       77.07      5.07 o
  18   0   4        3.48        1.26      2.54 o
  19   0   4       31.22       26.36      4.20 o
 -20   1   4        8.28        3.94      2.72 o
 -19   1   4        1.27        3.10      2.34 o
 -18   1   4       97.82      103.77     10.03 o
 -17   1   4        0.30        0.84      1.29 o
 -16   1   4       54.68       48.99      2.76 o
 -15   1   4       23.04       18.69      1.83 o
 -14   1   4        6.03        6.94      1.36 o
 -13   1   4        2.17        1.81      1.05 o
 -12   1   4      114.91      106.38      2.95 o
 -11   1   4       75.63       80.02      2.50 o
 -10   1   4      485.26      505.30      8.29 o
  -9   1   4       30.26       39.67      3.35 o
  -8   1   4     3080.28     3374.63     30.02 o
  -7   1   4      602.00      647.31      7.48 o
  -6   1   4       79.08       66.71      4.15 o
  -5   1   4        0.31        0.18      0.54 o
  -4   1   4      452.23      462.41      7.43 o
  -3   1   4     1521.45     1516.30     17.91 o
  -2   1   4      859.87      813.73     29.06 o
  -1   1   4     7289.40     6685.46     74.13 o
   0   1   4     9916.15     8927.80    135.88 o
   1   1   4       16.91       23.89      1.65 o
   2   1   4      965.23      884.88     15.86 o
   3   1   4     1848.96     1824.69     20.18 o
   4   1   4     3220.84     3224.92     36.57 o
   5   1   4     2775.85     2722.16     28.22 o
   6   1   4      289.59      281.66      4.12 o
   7   1   4      949.50     1001.84     10.51 o
   8   1   4     3210.65     3368.41     27.04 o
   9   1   4       39.29       53.35      2.86 o
  10   1   4       30.22       34.13      2.32 o
  11   1   4      602.39      576.21      7.03 o
  12   1   4      305.23      308.08      4.93 o
  13   1   4       93.31       88.78      2.87 o
  14   1   4       17.25       13.80      1.67 o
  15   1   4        0.17        1.58      1.37 o
  16   1   4       45.11       46.94      2.67 o
  17   1   4        0.88        1.04      1.68 o
  18   1   4        6.69        5.46      2.10 o
  19   1   4       20.98       23.16      3.12 o
 -19   2   4       21.58       24.65      3.27 o
 -18   2   4        3.40        1.93      1.98 o
 -17   2   4       54.59       46.61      3.49 o
 -16   2   4        0.05        1.16      1.77 o
 -15   2   4       46.33       50.08      3.71 o
 -14   2   4       15.14       20.72      2.42 o
 -13   2   4       24.39       21.51      2.00 o
 -12   2   4      100.97       95.15      2.75 o
 -11   2   4       18.30       26.39      2.62 o
 -10   2   4       20.85       17.96      1.34 o
  -9   2   4      245.22      260.86      4.48 o
  -8   2   4      350.95      334.83      5.09 o
  -7   2   4       21.14       19.24      1.67 o
  -6   2   4     1927.61     2083.14     19.33 o
  -5   2   4      233.76      261.23      3.74 o
  -4   2   4      321.00      330.86      5.57 o
  -3   2   4     1621.24     1693.58     23.65 o
  -2   2   4     2447.35     2385.52     31.84 o
  -1   2   4       53.32       54.45      1.56 o
   0   2   4     2860.89     2863.09     30.51 o
   1   2   4     1061.29     1054.41     13.98 o
   2   2   4        4.81        4.29      1.01 o
   3   2   4      532.32      538.35      7.88 o
   4   2   4       41.10       39.46      1.56 o
   5   2   4       31.88       28.78      1.32 o
   6   2   4      656.18      678.96      8.10 o
   7   2   4       51.01       40.45      2.10 o
   8   2   4      205.68      225.89      3.90 o
   9   2   4       44.70       40.31      1.79 o
  10   2   4       10.84       13.52      1.31 o
  11   2   4        0.55        0.81      0.97 o
  12   2   4      122.69      126.28      3.20 o
  13   2   4       26.73       26.37      1.96 o
  14   2   4        4.43        3.95      1.44 o
  15   2   4       14.42       16.14      2.99 o
  16   2   4        0.56        2.99      1.74 o
  17   2   4        0.90        2.13      1.78 o
  18   2   4        3.11        7.55      2.42 o
  19   2   4        2.95        2.72      2.51 o
 -19   3   4        7.97        7.48      2.70 o
 -18   3   4       32.51       35.13      3.65 o
 -17   3   4      132.95      138.18      8.52 o
 -16   3   4        2.31        1.28      1.99 o
 -15   3   4      186.04      196.25      6.06 o
 -14   3   4       34.02       32.63      2.88 o
 -13   3   4      406.79      392.57      8.01 o
 -12   3   4       85.52       84.84      4.04 o
 -11   3   4      137.89      141.55      4.16 o
 -10   3   4      106.83       99.27      3.49 o
  -9   3   4      146.12      143.80      3.97 o
  -8   3   4       78.76       74.10      2.91 o
  -7   3   4       20.35       22.62      1.43 o
  -6   3   4       30.06       42.22      2.38 o
  -5   3   4     1367.51     1230.07     15.67 o
  -4   3   4       22.43       38.00      2.03 o
  -3   3   4        3.01        0.71      0.81 o
  -2   3   4        2.39        1.97      0.96 o
  -1   3   4      232.89      309.36      4.33 o
   0   3   4        3.85        3.36      0.79 o
   1   3   4      940.61      935.85     10.77 o
   2   3   4      288.73      268.32      4.86 o
   3   3   4      218.15      217.09      4.57 o
   4   3   4      161.06      201.53      4.72 o
   5   3   4     2759.67     2991.60     25.76 o
   6   3   4       36.64       29.88      2.19 o
   7   3   4      141.95      149.91      3.35 o
   8   3   4        0.15        0.59      0.95 o
   9   3   4        1.37        0.82      1.02 o
  10   3   4      405.07      397.95      6.45 o
  11   3   4        3.09        0.89      1.18 o
  12   3   4      104.22       99.54      5.00 o
  13   3   4        6.19        4.24      1.52 o
  14   3   4       42.00       45.67      4.18 o
  15   3   4        2.85        1.18      1.59 o
  16   3   4       45.27       43.36      3.15 o
  17   3   4        0.08        2.07      1.86 o
  18   3   4       10.00       14.54      2.74 o
 -18   4   4       21.07       20.23      3.35 o
 -17   4   4      241.38      265.65     20.80 o
 -16   4   4        0.06        3.67      2.09 o
 -15   4   4      240.18      244.09      7.08 o
 -14   4   4       47.73       50.71      8.99 o
 -13   4   4      169.03      173.66      5.75 o
 -12   4   4       15.71       18.82      2.23 o
 -11   4   4      124.03      127.18      4.27 o
 -10   4   4       44.14       40.34      2.67 o
  -9   4   4       49.93       50.37      2.72 o
  -8   4   4      116.72      125.78      3.78 o
  -7   4   4       31.83       31.72      2.14 o
  -6   4   4      144.52      124.85      3.89 o
  -5   4   4      397.07      422.38      7.05 o
  -4   4   4      736.52      766.46      9.90 o
  -3   4   4      596.94      627.94      8.93 o
  -2   4   4        0.19        1.44      1.09 o
  -1   4   4       29.03       26.21      1.86 o
   0   4   4        0.24        3.82      1.10 o
   1   4   4     1843.44     1981.86     24.66 o
   2   4   4      454.03      485.92      7.29 o
   3   4   4      612.68      641.14      7.96 o
   4   4   4     1978.59     1916.92     18.87 o
   5   4   4      493.64      487.19      8.67 o
   6   4   4       79.93       85.37      2.76 o
   7   4   4      646.59      663.20      8.75 o
   8   4   4       94.55       95.97      3.15 o
   9   4   4       31.27       31.82      3.38 o
  10   4   4       34.45       34.99      2.33 o
  11   4   4        0.26        0.78      1.20 o
  12   4   4        0.13        1.04      1.36 o
  13   4   4       15.92       21.20      2.40 o
  14   4   4       52.59       58.40      6.53 o
  15   4   4        0.73        3.43      1.81 o
  16   4   4       45.67       50.88      3.75 o
  17   4   4       14.40       10.64      2.98 o
 -16   5   4        0.86        0.25      2.25 o
 -15   5   4        3.91        6.17      2.50 o
 -14   5   4        2.19        3.06      2.07 o
 -13   5   4       61.32       62.06      4.08 o
 -12   5   4        0.70        2.81      1.83 o
 -11   5   4       14.64       14.86      2.65 o
 -10   5   4        2.61        4.62      1.73 o
  -9   5   4      460.56      452.00      8.03 o
  -8   5   4       51.26       50.26      3.29 o
  -7   5   4       62.63       61.11      8.26 o
  -6   5   4       15.67       13.78      1.77 o
  -5   5   4      307.46      275.05      5.83 o
  -4   5   4       56.94       62.86      5.65 o
  -3   5   4      722.52      729.97     11.46 o
  -2   5   4      246.82      252.33      6.02 o
  -1   5   4      120.82      116.34      4.11 o
   0   5   4      162.99      165.65      4.82 o
   1   5   4        5.58        4.18      1.66 o
   2   5   4        3.15        4.48      1.91 o
   3   5   4      212.82      214.59      5.60 o
   4   5   4       37.67       41.84      4.86 o
   5   5   4      239.32      261.63      6.01 o
   6   5   4        0.66        1.06      0.97 o
   7   5   4      128.99      147.62      4.15 o
   8   5   4        0.01        0.54      1.20 o
   9   5   4       18.10       15.29      1.93 o
  10   5   4      225.76      216.62      5.09 o
  11   5   4       18.42       19.11      2.11 o
  12   5   4       20.43       21.91      2.93 o
  13   5   4       33.08       41.15      5.79 o
  14   5   4        2.33        7.10      2.61 o
  15   5   4        0.34        0.79      2.05 o
 -14   6   4        2.82        1.66      2.30 o
 -13   6   4       36.10       36.60      3.59 o
 -12   6   4       12.41        8.49      2.44 o
 -11   6   4       76.45       74.61      6.53 o
 -10   6   4       16.62       19.72      2.76 o
  -9   6   4       49.73       51.52      6.27 o
  -8   6   4       15.57       13.08      3.15 o
  -7   6   4       82.58       90.48      9.08 o
  -6   6   4        9.58        8.28      3.96 o
  -5   6   4      232.76      241.43      6.86 o
  -4   6   4       93.73       94.48      5.94 o
  -3   6   4        0.60        5.05      2.18 o
  -2   6   4      149.22      139.87      5.18 o
  -1   6   4       28.88       18.45      2.66 o
   0   6   4      101.61       90.79      4.84 o
   1   6   4       24.92       31.12      3.02 o
   2   6   4      139.61      128.66      4.86 o
   3   6   4       26.08       31.01      3.52 o
   4   6   4       32.99       30.70      5.00 o
   5   6   4       59.54       73.67      5.00 o
   6   6   4        1.34        2.01      1.89 o
   7   6   4        0.38        0.00      2.42 o
   8   6   4       63.23       57.45      5.76 o
   9   6   4        0.07        1.24      1.76 o
  10   6   4       14.88       11.43      2.36 o
  11   6   4        3.77        5.99      2.36 o
  12   6   4       14.49       20.09      2.95 o
  13   6   4        1.50        3.62      2.19 o
  14   6   4        3.96        1.65      2.34 o
 -12   7   4       39.54       43.11      5.00 o
 -11   7   4        3.72        3.89      4.46 o
 -10   7   4        1.43        2.82      2.83 o
  -9   7   4        0.30        4.39      2.81 o
  -8   7   4        5.97       11.07      3.10 o
  -7   7   4        0.01        1.25      2.31 o
  -6   7   4       37.31       27.11     13.70 o
  -5   7   4        1.09        6.83      2.80 o
  -4   7   4        0.09        2.44      2.57 o
  -3   7   4       46.65       31.63     14.69 o
  -2   7   4       56.08       55.29      6.43 o
  -1   7   4        0.06        0.77      3.04 o
   0   7   4      193.90      205.65     13.53 o
   1   7   4        8.40       11.92      3.26 o
   2   7   4      219.96      200.16     10.81 o
   3   7   4       31.03       20.74      3.88 o
   4   7   4      105.84      102.28     19.17 o
   5   7   4       71.90       64.11     16.51 o
   6   7   4        9.45        9.82      4.77 o
   7   7   4        0.03        0.00      3.28 o
   8   7   4        2.39        6.65      3.99 o
   9   7   4        2.15        4.62      5.94 o
  10   7   4       21.98       21.67     14.36 o
  11   7   4       20.64       23.73      5.58 o
  -8   8   4        7.11        6.60      3.30 o
  -7   8   4        0.01        2.65      4.26 o
  -6   8   4        5.06        3.76      3.98 o
  -5   8   4       13.05        0.00     10.57 o
  -4   8   4       14.81        9.58     14.20 o
  -3   8   4       22.10        0.33     12.22 o
  -2   8   4       43.84       31.24     24.60 o
  -1   8   4       65.59       32.19     14.86 o
   0   8   4       18.54       19.58      9.87 o
   1   8   4        0.39        0.37      8.33 o
   2   8   4       10.45       17.39      9.67 o
   3   8   4       49.23       42.07     19.48 o
   4   8   4       16.92       17.02     18.99 o
   5   8   4       85.22       68.67     11.06 o
   6   8   4        0.46        3.58      5.23 o
   7   8   4       28.16       40.19     10.41 o
 -20   1   5        2.64        4.91      2.38 o
 -19   1   5        0.21        1.21      2.01 o
 -18   1   5        0.00        1.79      2.14 o
 -17   1   5        0.01        0.76      1.48 o
 -16   1   5        0.77        2.67      1.43 o
 -15   1   5       17.71       15.67      1.72 o
 -14   1   5       30.82       31.63      2.43 o
 -13   1   5      109.90      106.56      3.15 o
 -12   1   5       94.00       93.26      3.87 o
 -11   1   5      556.42      569.09      7.39 o
 -10   1   5      108.84      117.09      4.58 o
  -9   1   5      880.31      956.14      9.76 o
  -8   1   5      456.51      503.24      6.91 o
  -7   1   5      477.56      496.96      6.58 o
  -6   1   5      548.30      574.27      7.12 o
  -5   1   5      768.13      697.60      9.72 o
  -4   1   5     1490.51     1433.45     19.13 o
  -3   1   5      358.44      387.83      6.30 o
  -2   1   5       18.20       16.71      2.97 o
  -1   1   5      671.06      683.57     19.65 o
   0   1   5      215.40      201.59      3.81 o
   1   1   5        1.21        3.48      0.70 o
   2   1   5        0.59        0.66      0.99 o
   3   1   5       28.40       37.57      2.21 o
   4   1   5     1213.73     1142.16     15.16 o
   5   1   5      846.77      833.84      8.57 o
   6   1   5     1915.53     1934.73     17.43 o
   7   1   5       64.80       49.44      1.94 o
   8   1   5      115.80      112.70      3.65 o
   9   1   5      473.78      470.65      7.13 o
  10   1   5       12.85        7.42      1.71 o
  11   1   5      117.99      104.62      2.76 o
  12   1   5      122.26      116.80      3.07 o
  13   1   5       24.51       19.24      1.77 o
  14   1   5       23.89       21.78      1.90 o
  15   1   5      153.94      155.59      6.43 o
  16   1   5       42.02       44.24      2.71 o
  17   1   5       69.27       60.99      4.15 o
  18   1   5       19.60       17.86      2.74 o
  19   1   5       18.46       14.56      3.35 o
 -19   2   5        2.28        1.02      2.29 o
 -18   2   5        7.42        6.71      2.54 o
 -17   2   5        2.17        2.71      2.01 o
 -16   2   5       26.41       19.56      2.64 o
 -15   2   5        8.86        9.97      2.40 o
 -14   2   5        0.32        0.37      1.47 o
 -13   2   5       21.45       26.47      2.56 o
 -12   2   5      377.94      359.20      6.35 o
 -11   2   5        2.29        1.94      1.06 o
 -10   2   5      248.20      250.50      5.53 o
  -9   2   5      409.71      373.76      5.65 o
  -8   2   5      932.07      904.83     10.13 o
  -7   2   5       23.00       24.07      1.99 o
  -6   2   5      321.65      317.01      6.53 o
  -5   2   5       30.15       44.55      1.39 o
  -4   2   5     1746.62     1663.87     20.51 o
  -3   2   5      288.15      312.75      5.38 o
  -2   2   5        8.80        6.90      0.77 o
  -1   2   5      292.64      246.49      4.40 o
   0   2   5      152.82      136.77      3.64 o
   1   2   5      478.89      442.93      6.20 o
   2   2   5      716.18      674.12     11.17 o
   3   2   5      311.57      305.98      6.01 o
   4   2   5        2.62        2.94      0.78 o
   5   2   5      940.13      899.86      9.85 o
   6   2   5      863.86      953.57      9.86 o
   7   2   5      377.76      396.84      5.43 o
   8   2   5      664.90      695.33      8.14 o
   9   2   5        2.01        3.03      0.89 o
  10   2   5      511.47      532.24      7.63 o
  11   2   5      249.99      275.17      5.01 o
  12   2   5      159.13      160.02      4.13 o
  13   2   5      301.66      313.06      6.04 o
  14   2   5      110.60      115.81      3.94 o
  15   2   5      417.16      431.48      8.37 o
  16   2   5       10.36       12.51      2.20 o
  17   2   5       21.91       23.75      2.73 o
  18   2   5        2.60        4.07      2.22 o
 -18   3   5      117.28      123.72     13.57 o
 -17   3   5       33.67       40.20      3.49 o
 -16   3   5       38.68       38.09      3.31 o
 -15   3   5       12.65       15.66      3.62 o
 -14   3   5       17.87       15.26      2.51 o
 -13   3   5      194.58      181.80      5.52 o
 -12   3   5       95.08       89.33      6.19 o
 -11   3   5       15.20       14.01      3.31 o
 -10   3   5      250.86      245.78      6.12 o
  -9   3   5      352.93      334.03      6.59 o
  -8   3   5      220.44      202.28      4.60 o
  -7   3   5     1430.95     1397.23     15.97 o
  -6   3   5      356.03      333.04      5.84 o
  -5   3   5      587.76      568.17      7.60 o
  -4   3   5      176.76      151.39      3.68 o
  -3   3   5       90.39       89.76      2.77 o
  -2   3   5      252.75      296.87      6.15 o
  -1   3   5     1035.35     1085.61     11.44 o
   0   3   5       62.38       69.01      2.18 o
   1   3   5      966.58     1030.91     11.88 o
   2   3   5      310.46      284.16      4.87 o
   3   3   5       62.70       84.70      2.58 o
   4   3   5      416.83      429.38      6.00 o
   5   3   5      337.53      384.97      6.11 o
   6   3   5     1192.77     1305.97     13.93 o
   7   3   5       85.38       97.28      2.94 o
   8   3   5        0.31        1.25      0.98 o
   9   3   5      602.49      596.86      8.37 o
  10   3   5        2.87        3.42      1.38 o
  11   3   5       12.64       10.81      1.65 o
  12   3   5      116.97      119.17      3.79 o
  13   3   5      121.34      109.04      7.08 o
  14   3   5       65.26       60.32      4.34 o
  15   3   5       52.89       56.88      4.03 o
  16   3   5        0.66        2.96      2.02 o
  17   3   5       86.54       83.89      4.32 o
 -17   4   5        3.29        4.26      2.41 o
 -16   4   5       29.37       20.26      5.34 o
 -15   4   5       36.77       32.38      3.97 o
 -14   4   5       46.84       44.66      4.11 o
 -13   4   5      163.45      146.16      7.76 o
 -12   4   5       21.12       22.48      2.36 o
 -11   4   5       69.41       79.16      5.94 o
 -10   4   5       40.60       43.43      2.84 o
  -9   4   5        0.64        1.91      1.34 o
  -8   4   5       23.21       23.97      2.14 o
  -7   4   5       25.81       27.57      2.12 o
  -6   4   5      490.45      476.05      8.73 o
  -5   4   5       88.52       95.64      4.23 o
  -4   4   5      236.62      204.91      4.95 o
  -3   4   5       26.05       36.61      2.33 o
  -2   4   5     1121.27     1100.29     13.47 o
  -1   4   5      214.24      235.04      5.51 o
   0   4   5      158.24      147.23      4.42 o
   1   4   5      174.13      198.05      4.13 o
   2   4   5       22.21       19.00      1.80 o
   3   4   5       36.42       56.69      4.73 o
   4   4   5      126.11      137.94      3.35 o
   5   4   5       23.92       22.29      1.80 o
   6   4   5       82.52       78.97      6.66 o
   7   4   5       10.21       14.23      2.92 o
   8   4   5        0.32        0.78      1.02 o
   9   4   5      217.91      231.78      4.87 o
  10   4   5       60.32       67.68      3.81 o
  11   4   5       11.91        8.71      1.64 o
  12   4   5       86.55       83.80      3.56 o
  13   4   5      152.51      151.64      5.03 o
  14   4   5        2.39        6.42      1.90 o
  15   4   5       28.00       30.71      5.24 o
  16   4   5        6.36       10.96      2.45 o
 -16   5   5        0.30        0.20      2.25 o
 -15   5   5        3.07        3.77      2.34 o
 -14   5   5        0.00        1.85      1.98 o
 -13   5   5       54.68       50.62      6.05 o
 -12   5   5        4.23        3.84      1.83 o
 -11   5   5       12.47       11.80      2.04 o
 -10   5   5       19.90       23.33      2.42 o
  -9   5   5       11.88       16.52      2.18 o
  -8   5   5      234.29      205.33      7.72 o
  -7   5   5      256.51      282.47      6.70 o
  -6   5   5      430.84      461.09      9.56 o
  -5   5   5       13.81       15.82      2.38 o
  -4   5   5     1150.52     1077.24     15.71 o
  -3   5   5       62.16       60.25      4.32 o
  -2   5   5        1.26        0.82      1.94 o
  -1   5   5       15.55       14.44      2.29 o
   0   5   5      255.74      249.10      6.11 o
   1   5   5      211.96      208.78      6.12 o
   2   5   5       10.69       14.33      3.19 o
   3   5   5      127.46      133.87      4.72 o
   4   5   5      345.40      346.67      7.53 o
   5   5   5       36.32       31.88      5.29 o
   6   5   5       23.42       33.82      3.19 o
   7   5   5        0.04        2.03      1.27 o
   8   5   5       79.12       90.57      3.35 o
   9   5   5        0.52        2.05      1.43 o
  10   5   5        6.10       13.36      2.29 o
  11   5   5      165.23      164.49      5.61 o
  12   5   5        6.12        5.78      1.93 o
  13   5   5        9.57        8.90      2.81 o
  14   5   5        1.06        0.16      2.06 o
  15   5   5        6.17        9.21      2.74 o
 -14   6   5        0.77        1.24      2.16 o
 -13   6   5        7.89        7.61      2.43 o
 -12   6   5       28.30       27.68      3.56 o
 -11   6   5        0.03        0.93      2.47 o
 -10   6   5        2.36        3.83      2.64 o
  -9   6   5        0.91        0.13      1.95 o
  -8   6   5       30.87       33.26      4.13 o
  -7   6   5       71.90       79.56      4.51 o
  -6   6   5       53.45       60.68      4.04 o
  -5   6   5      224.53      240.47      9.11 o
  -4   6   5     1364.42     1380.23     20.20 o
  -3   6   5       27.39       26.46      4.11 o
  -2   6   5      499.96      494.52      9.82 o
  -1   6   5       30.11       26.59      5.80 o
   0   6   5      284.71      313.39      9.11 o
   1   6   5       25.68       23.41      2.88 o
   2   6   5      181.37      190.33      5.98 o
   3   6   5        0.21        1.79      2.05 o
   4   6   5        0.61        0.50      2.26 o
   5   6   5       28.91       28.91      5.96 o
   6   6   5       80.09       67.73     10.96 o
   7   6   5       11.59       11.45      2.61 o
   8   6   5       14.01        9.21      3.29 o
   9   6   5       99.25       93.62      6.82 o
  10   6   5       21.01       18.13      4.28 o
  11   6   5        8.94        7.79      2.90 o
  12   6   5       55.31       47.21      3.87 o
  13   6   5        0.22        0.42      2.16 o
 -11   7   5        0.88        1.26      2.52 o
 -10   7   5        4.67        5.04      3.13 o
  -9   7   5       22.63       26.43      4.46 o
  -8   7   5        6.37       13.82      6.27 o
  -7   7   5        1.19        3.21      2.80 o
  -6   7   5        2.39        3.00      4.29 o
  -5   7   5       26.56       23.57      6.93 o
  -4   7   5       31.84       27.27      4.04 o
  -3   7   5        0.00        3.11      2.52 o
  -2   7   5       11.39        8.69      3.06 o
  -1   7   5       32.59       32.10      3.78 o
   0   7   5       35.75       36.36      3.60 o
   1   7   5       31.58       36.47      4.58 o
   2   7   5        0.15        1.50      2.47 o
   3   7   5       98.80      119.53      7.82 o
   4   7   5        0.29        0.39      2.98 o
   5   7   5        2.04        2.24      3.24 o
   6   7   5       24.63       26.28     12.65 o
   7   7   5       29.69       27.26      4.82 o
   8   7   5        8.69        6.04      3.98 o
   9   7   5        0.39        4.02      3.58 o
  10   7   5        4.65        9.58      4.24 o
  -7   8   5        6.91        9.25      3.63 o
  -6   8   5        0.00        3.44      3.12 o
  -5   8   5        7.51        7.87      5.78 o
  -4   8   5       51.57        2.31     12.22 o
  -3   8   5        0.04        0.00     11.89 o
  -2   8   5        0.12        0.00     12.55 o
  -1   8   5        2.94        0.00      8.17 o
   0   8   5        0.02        1.30      7.20 o
   1   8   5       15.74       13.92      5.88 o
   2   8   5       15.53       20.86     10.24 o
   3   8   5        1.81        5.56      8.86 o
   4   8   5        0.04        0.23      4.47 o
   5   8   5        0.26        2.72      4.59 o
   6   8   5        0.08        0.49      3.90 o
 -20   0   6        0.16        3.02      3.30 o
 -19   0   6      125.48      136.45      6.88 o
 -18   0   6        6.06       11.59      2.69 o
 -17   0   6       58.62       54.77      4.07 o
 -16   0   6      214.87      216.63      7.38 o
 -15   0   6       68.92       68.76      4.13 o
 -14   0   6      111.08       95.67      9.74 o
 -13   0   6        4.41        1.49      1.44 o
 -12   0   6       22.27       29.83      2.59 o
 -11   0   6        7.19        9.52      1.70 o
 -10   0   6      536.59      574.76     12.88 o
  -9   0   6      246.28      242.11      5.74 o
  -8   0   6      283.59      302.79      8.26 o
  -7   0   6       30.64       19.74      2.31 o
  -6   0   6        3.32        3.30      1.10 o
  -5   0   6      887.80      922.05     15.98 o
  -3   0   6      269.05      269.78     11.23 o
  -1   0   6     4137.99     3232.72     74.63 o
   0   0   6       62.78       93.12      3.96 o
   1   0   6     2766.24     3077.20     57.46 o
   2   0   6     5046.46     5285.62     95.76 o
   3   0   6        2.75        1.32      1.32 o
   4   0   6     3172.73     3211.89     46.06 o
   5   0   6      381.86      408.03     11.06 o
   6   0   6     1130.63     1210.26     15.84 o
   7   0   6     3730.04     3915.90     43.89 o
   8   0   6     2648.88     2753.73     32.33 o
   9   0   6       27.20       23.41      2.06 o
  10   0   6      540.88      545.96     12.05 o
  11   0   6       24.47       26.60      2.54 o
  12   0   6       15.28        9.63      1.97 o
  13   0   6        1.91        1.75      1.58 o
  14   0   6        5.52       16.05      2.54 o
  15   0   6      227.25      226.63      6.76 o
  16   0   6       12.30       12.88      2.68 o
  17   0   6        0.00        1.53      2.44 o
  18   0   6        0.05        1.29      2.68 o
 -19   1   6        4.22        4.03      2.44 o
 -18   1   6        4.26        6.10      2.39 o
 -17   1   6       34.61       28.58      2.90 o
 -16   1   6        6.09        4.24      1.84 o
 -15   1   6       17.26       14.32      1.64 o
 -14   1   6        0.14        0.66      1.04 o
 -13   1   6       25.85       21.47      2.86 o
 -12   1   6       58.64       62.90      2.35 o
 -11   1   6       75.65       64.30      2.83 o
 -10   1   6      127.20      131.65      5.93 o
  -9   1   6       57.75       69.90      2.29 o
  -8   1   6     2466.43     2629.46     40.37 o
  -7   1   6      143.31      142.85      4.23 o
  -6   1   6      393.84      413.91      6.49 o
  -5   1   6      666.02      630.64      8.20 o
  -4   1   6        1.34        0.23      0.51 o
  -3   1   6      223.86      223.39      4.28 o
  -2   1   6      319.76      321.70      5.45 o
  -1   1   6      174.19      166.93      3.71 o
   0   1   6       25.20       25.92      1.63 o
   1   1   6      491.31      525.51      7.59 o
   2   1   6       13.26       10.53      1.32 o
   3   1   6        8.90       12.66      1.24 o
   4   1   6       15.97       18.62      1.80 o
   5   1   6      101.48      110.02      2.67 o
   6   1   6       88.12       91.50      2.38 o
   7   1   6      652.20      670.18      7.77 o
   8   1   6      551.27      543.11      6.42 o
   9   1   6        1.31        2.93      0.92 o
  10   1   6      232.27      212.96      4.05 o
  11   1   6        1.67        2.16      1.05 o
  12   1   6       11.39       10.80      1.45 o
  13   1   6        2.64        1.89      1.20 o
  14   1   6      259.79      222.82      4.98 o
  15   1   6      262.86      258.60      6.10 o
  16   1   6       23.65       25.62      2.64 o
  17   1   6       47.10       50.50      3.41 o
  18   1   6       14.80       13.73      2.78 o
 -19   2   6        6.32        2.85      2.38 o
 -18   2   6       11.94       13.22      4.67 o
 -17   2   6       13.37       16.02      3.54 o
 -16   2   6       46.62       45.89      3.44 o
 -15   2   6       27.92       26.33      2.77 o
 -14   2   6       49.57       42.49      3.07 o
 -13   2   6       70.42       63.80      5.98 o
 -12   2   6       71.31       68.01      3.97 o
 -11   2   6      113.10      117.02      4.16 o
 -10   2   6       28.52       26.78      1.73 o
  -9   2   6      343.95      336.72      5.31 o
  -8   2   6        2.71        1.22      0.85 o
  -7   2   6      805.62      832.94     13.25 o
  -6   2   6      734.09      772.90      9.15 o
  -5   2   6      207.92      218.97      3.62 o
  -4   2   6      705.05      790.63     11.01 o
  -3   2   6     1004.14     1045.98     13.07 o
  -2   2   6     2472.04     2545.99     24.62 o
  -1   2   6     2079.15     2106.08     20.76 o
   0   2   6      719.59      740.02      8.65 o
   1   2   6      448.57      424.21      6.21 o
   2   2   6      249.67      272.82      4.84 o
   3   2   6      663.17      647.74      8.98 o
   4   2   6     1483.63     1466.12     13.81 o
   5   2   6      318.57      319.51      4.53 o
   6   2   6      600.59      663.61      7.69 o
   7   2   6      131.66      134.23      3.14 o
   8   2   6      618.88      624.53      7.72 o
   9   2   6       34.51       28.52      1.84 o
  10   2   6       26.92       25.50      2.04 o
  11   2   6      117.77      135.09      3.73 o
  12   2   6       10.96       10.21      1.69 o
  13   2   6      132.30      120.47      3.95 o
  14   2   6       10.71       10.10      2.34 o
  15   2   6       90.62       86.28      3.79 o
  16   2   6        2.70        3.71      1.95 o
  17   2   6       29.84       33.60      3.12 o
  18   2   6        0.85        2.09      2.16 o
 -18   3   6        0.00        3.18      2.42 o
 -17   3   6       50.85       47.35      7.99 o
 -16   3   6        5.60        6.54      2.87 o
 -15   3   6       52.09       51.92      3.65 o
 -14   3   6        1.64        1.50      1.75 o
 -13   3   6      174.67      176.63      5.34 o
 -12   3   6        9.49        5.34      1.86 o
 -11   3   6       70.45       72.70      3.40 o
 -10   3   6      188.04      198.67      5.29 o
  -9   3   6       53.28       56.19      2.96 o
  -8   3   6      368.34      362.25      7.02 o
  -7   3   6       14.26       13.06      1.99 o
  -6   3   6       17.66       21.95      2.08 o
  -5   3   6      211.60      216.31      4.38 o
  -4   3   6        0.25        1.12      1.14 o
  -3   3   6      192.15      170.37      4.16 o
  -2   3   6      713.48      701.72      9.49 o
  -1   3   6      929.60      931.10     10.65 o
   0   3   6      233.95      244.56      4.39 o
   1   3   6      582.57      593.86      8.09 o
   2   3   6      209.59      219.95      4.34 o
   3   3   6      933.68      992.16     12.10 o
   4   3   6      245.21      265.04      4.55 o
   5   3   6       28.10       38.25      2.68 o
   6   3   6      245.81      242.98      4.96 o
   7   3   6      215.38      182.50      4.02 o
   8   3   6      112.34      117.06      3.36 o
   9   3   6      310.66      328.66      5.90 o
  10   3   6      309.42      289.24      9.10 o
  11   3   6      100.71      108.60      3.73 o
  12   3   6        0.40        2.23      2.31 o
  13   3   6        0.59        0.73      1.45 o
  14   3   6       80.37       94.69      3.93 o
  15   3   6        1.55        2.99      1.88 o
  16   3   6        0.59        2.48      1.92 o
  17   3   6        1.82        1.45      2.04 o
 -17   4   6       25.16       19.41      3.26 o
 -16   4   6        5.21        4.52      2.36 o
 -15   4   6        0.00        2.80      3.31 o
 -14   4   6        8.41        6.37      3.53 o
 -13   4   6      277.50      278.30      7.08 o
 -12   4   6        2.60        2.94      1.86 o
 -11   4   6      790.03      790.21     12.19 o
 -10   4   6       80.01       74.85      3.68 o
  -9   4   6      308.19      286.95     11.91 o
  -8   4   6        5.24        3.11      1.68 o
  -7   4   6      290.06      287.68     10.57 o
  -6   4   6       80.58       84.39      3.21 o
  -5   4   6        2.08        1.38      1.11 o
  -4   4   6      111.96      114.09      3.66 o
  -3   4   6        0.41        1.66      1.43 o
  -2   4   6      395.49      419.76      7.96 o
  -1   4   6      193.42      184.98      5.02 o
   0   4   6     1374.17     1318.89     17.43 o
   1   4   6     1104.07     1064.05     14.81 o
   2   4   6       15.74       12.37      4.47 o
   3   4   6      320.77      325.82      5.94 o
   4   4   6      126.77      140.78      3.40 o
   5   4   6      117.54      134.93      3.40 o
   6   4   6       35.11       43.06      3.22 o
   7   4   6        8.90        6.65      1.41 o
   8   4   6        1.01        0.87      1.17 o
   9   4   6       60.47       57.09      2.89 o
  10   4   6        9.52        9.72      2.19 o
  11   4   6       83.07       81.66      3.98 o
  12   4   6        4.12        2.68      1.64 o
  13   4   6      103.60       93.11      8.96 o
  14   4   6        7.23        4.85      2.29 o
  15   4   6        0.09        0.71      1.86 o
  16   4   6        6.67        8.11      2.31 o
 -16   5   6        2.11        4.11      2.42 o
 -15   5   6        1.63        0.87      1.97 o
 -14   5   6        0.05        3.51      2.10 o
 -13   5   6        0.47        2.23      1.71 o
 -12   5   6        1.24        1.12      1.71 o
 -11   5   6       11.08       12.05      2.08 o
 -10   5   6        0.48        0.81      1.63 o
  -9   5   6      185.87      183.70      5.24 o
  -8   5   6      484.65      486.08     10.37 o
  -7   5   6        1.27        1.74      1.95 o
  -6   5   6       29.87       28.13      3.81 o
  -5   5   6        4.05        4.01      3.05 o
  -4   5   6      146.28      142.47      4.95 o
  -3   5   6      134.30      139.95      6.24 o
  -2   5   6      286.67      291.01      7.18 o
  -1   5   6       72.41       69.39      3.73 o
   0   5   6       12.62       10.83      2.17 o
   1   5   6       21.14       21.50      3.12 o
   2   5   6       49.74       48.87      3.38 o
   3   5   6       13.16       15.69      2.55 o
   4   5   6       10.22        7.59      2.67 o
   5   5   6        1.57        1.87      2.25 o
   6   5   6        0.22        0.24      1.75 o
   7   5   6        2.36        2.43      1.32 o
   8   5   6       38.37       34.64      3.96 o
   9   5   6       98.78       84.03      6.62 o
  10   5   6        6.32        6.57      1.85 o
  11   5   6        0.24        2.47      1.72 o
  12   5   6       52.91       44.43      4.43 o
  13   5   6       33.69       32.79      2.97 o
  14   5   6       31.47       33.34      3.40 o
  15   5   6        0.32        2.54      2.47 o
 -14   6   6        2.39        1.85      2.61 o
 -13   6   6       28.45       32.96      4.62 o
 -12   6   6        0.85        1.89      2.59 o
 -11   6   6        0.02        2.75      3.14 o
 -10   6   6       18.93       14.73      3.05 o
  -9   6   6        3.36        2.38      2.20 o
  -8   6   6       99.68      106.41      5.28 o
  -7   6   6       42.52       36.57      5.12 o
  -6   6   6       42.92       33.51      3.48 o
  -5   6   6        3.68        8.07      2.60 o
  -4   6   6       54.26       62.46      4.27 o
  -3   6   6        1.79        0.00      2.03 o
  -2   6   6      183.12      192.01      7.28 o
  -1   6   6       10.92        6.29      2.54 o
   0   6   6       49.81       54.39      9.21 o
   1   6   6       21.92       23.15      3.96 o
   2   6   6        3.67        4.00      2.21 o
   3   6   6        9.22       11.58      2.72 o
   4   6   6       22.69       28.66      3.62 o
   5   6   6        0.52        2.30      2.05 o
   6   6   6        4.10        3.94      2.38 o
   7   6   6        1.41        2.19      2.19 o
   8   6   6        7.06        5.32      2.59 o
   9   6   6        4.05        5.11      2.62 o
  10   6   6        1.21        3.38      3.28 o
  11   6   6        1.39        5.64      3.68 o
  12   6   6       20.50       17.17      5.76 o
  13   6   6       27.72       36.31      5.37 o
 -11   7   6        0.00        1.60      2.81 o
 -10   7   6        3.60        0.78      2.55 o
  -9   7   6        0.37        2.23      2.82 o
  -8   7   6        1.07        0.99      2.55 o
  -7   7   6       14.13        9.59      6.27 o
  -6   7   6       19.40       20.70      8.75 o
  -5   7   6       23.95       18.18      5.12 o
  -4   7   6        0.57        4.47      2.47 o
  -3   7   6        5.13        3.83      2.70 o
  -2   7   6        0.04        2.14      2.46 o
  -1   7   6        6.60        5.73      2.78 o
   0   7   6       23.54       22.56      4.96 o
   1   7   6       46.57       50.84      7.20 o
   2   7   6       25.34       28.08      3.61 o
   3   7   6       77.57       85.08      9.82 o
   4   7   6        5.52        5.92      2.72 o
   5   7   6       25.67       28.40     12.37 o
   6   7   6        4.37        8.07      4.03 o
   7   7   6        0.40        0.25      3.27 o
   8   7   6        2.63        4.45      4.16 o
   9   7   6       30.55       40.90      5.98 o
  10   7   6        4.08        3.63      4.62 o
  -6   8   6       17.94       32.03      5.28 o
  -5   8   6       21.80        9.59      6.77 o
  -4   8   6       13.62       12.50      4.99 o
  -3   8   6        3.89        3.63     12.22 o
  -2   8   6       59.85       42.32     15.85 o
  -1   8   6       19.93       17.91      6.44 o
   0   8   6       21.68       20.25      6.75 o
   1   8   6        7.12        6.00      5.55 o
   2   8   6        0.70        3.85      8.29 o
   3   8   6        2.13        6.49      5.08 o
   4   8   6        3.23        1.75      4.31 o
   5   8   6        8.77        6.13      4.64 o
 -19   1   7        8.16        6.84      2.66 o
 -18   1   7       12.85        6.95      2.43 o
 -17   1   7       34.75       34.94      3.28 o
 -16   1   7        1.10        2.55      1.85 o
 -15   1   7        0.39        0.67      1.66 o
 -14   1   7        1.20        1.05      1.54 o
 -13   1   7        3.98        3.90      1.22 o
 -12   1   7       69.14       65.39      3.34 o
 -11   1   7      170.47      188.64      3.81 o
 -10   1   7       80.85       84.04      2.51 o
  -9   1   7      113.95      115.81      2.83 o
  -8   1   7      957.04      988.12     11.62 o
  -7   1   7        1.89        1.74      0.97 o
  -6   1   7      502.86      541.01     10.91 o
  -5   1   7       38.28       43.78      2.53 o
  -4   1   7      470.11      485.24      6.03 o
  -3   1   7     1690.58     1791.06     19.50 o
  -2   1   7        1.69        6.62      0.93 o
  -1   1   7        0.06        1.49      0.83 o
   0   1   7     1207.45     1137.63     12.32 o
   1   1   7       11.43       12.73      1.17 o
   2   1   7      718.45      719.44      9.40 o
   3   1   7     1146.62     1259.15     28.23 o
   4   1   7       76.18       76.68      2.20 o
   5   1   7      251.62      310.58      6.15 o
   6   1   7      160.17      156.52      4.72 o
   7   1   7      235.79      228.02      3.75 o
   8   1   7      230.02      245.94      4.07 o
   9   1   7       20.88       21.93      1.55 o
  10   1   7      253.27      250.21      4.52 o
  11   1   7      165.89      153.14      3.62 o
  12   1   7       43.23       41.04      2.18 o
  13   1   7       67.48       68.06      3.21 o
  14   1   7       10.08        6.82      2.29 o
  15   1   7        2.64        3.99      1.75 o
  16   1   7       39.98       43.17      3.18 o
  17   1   7       27.90       30.38      3.00 o
  18   1   7       57.34       46.00      5.24 o
 -19   2   7        0.49        0.35      2.47 o
 -18   2   7       42.93       46.29      7.56 o
 -17   2   7       15.70       17.77      3.18 o
 -16   2   7       48.00       42.79      3.34 o
 -15   2   7       78.95       72.44      3.92 o
 -14   2   7       18.22       14.80      2.63 o
 -13   2   7      147.62      135.10      8.16 o
 -12   2   7       32.63       31.67      2.68 o
 -11   2   7      230.66      230.40      5.78 o
 -10   2   7       22.22       19.45      2.34 o
  -9   2   7       24.79       29.18      2.36 o
  -8   2   7       68.58       79.47      3.53 o
  -7   2   7        2.08        1.83      0.83 o
  -6   2   7      209.66      224.67      4.01 o
  -5   2   7      149.73      153.53      3.21 o
  -4   2   7     2037.86     2142.06     21.74 o
  -3   2   7      722.98      788.41     10.87 o
  -2   2   7      484.33      513.60      7.35 o
  -1   2   7       54.96       58.08      2.81 o
   0   2   7     2335.17     2271.28     32.43 o
   1   2   7        7.87        2.54      0.89 o
   2   2   7      776.40      675.21      9.00 o
   3   2   7        1.83        3.92      0.91 o
   4   2   7     1598.05     1580.23     21.50 o
   5   2   7      201.16      243.28      5.41 o
   6   2   7      301.05      282.33      7.01 o
   7   2   7       63.77       74.59      2.44 o
   8   2   7      249.67      247.23      4.90 o
   9   2   7       13.44       13.51      1.95 o
  10   2   7      200.04      189.26      4.46 o
  11   2   7      229.11      226.82      5.11 o
  12   2   7       68.81       68.45      3.21 o
  13   2   7      147.89      159.35      4.86 o
  14   2   7       45.66       47.24      2.97 o
  15   2   7      192.83      193.85      5.36 o
  16   2   7        9.74        8.67      2.25 o
  17   2   7        0.26        3.24      2.02 o
 -18   3   7        2.00        3.33      2.42 o
 -17   3   7       44.34       41.02      4.14 o
 -16   3   7       24.08       27.71      3.88 o
 -15   3   7       48.68       50.94      3.72 o
 -14   3   7        3.96        4.13      1.90 o
 -13   3   7       14.23       21.69      3.17 o
 -12   3   7       78.46       79.47      4.18 o
 -11   3   7      132.60      124.14      4.51 o
 -10   3   7        3.14        5.38      1.85 o
  -9   3   7       10.00       10.59      1.95 o
  -8   3   7       45.98       48.73      4.32 o
  -7   3   7        0.03        0.38      1.20 o
  -6   3   7      116.28      108.62      4.17 o
  -5   3   7      100.07      129.51      5.46 o
  -4   3   7      423.64      433.30      7.21 o
  -3   3   7      919.46      932.64     12.62 o
  -2   3   7      143.63      142.06      5.82 o
  -1   3   7       11.58       17.48      1.75 o
   0   3   7      434.35      461.05      6.87 o
   1   3   7      262.02      322.00      5.59 o
   2   3   7      221.02      211.20      4.40 o
   3   3   7        1.39        0.66      0.86 o
   4   3   7        2.20        2.65      1.03 o
   5   3   7       54.68       62.10      3.30 o
   6   3   7       28.84       31.24      2.07 o
   7   3   7       15.80       19.17      1.84 o
   8   3   7       85.34       86.72      3.34 o
   9   3   7       60.81       64.88      3.77 o
  10   3   7      249.35      248.68      5.35 o
  11   3   7       90.70       91.02      3.54 o
  12   3   7      266.92      257.30      7.08 o
  13   3   7        8.23        7.12      1.84 o
  14   3   7       21.10       22.84      2.51 o
  15   3   7       59.37       66.87      3.72 o
  16   3   7        0.07        0.90      1.85 o
  17   3   7        2.60        4.02      2.15 o
 -17   4   7       32.43       23.03      4.85 o
 -16   4   7       11.14       13.25      3.34 o
 -15   4   7       36.61       38.95      3.47 o
 -14   4   7       40.88       31.61      3.14 o
 -13   4   7       58.29       58.33      3.79 o
 -12   4   7       28.29       26.95      3.16 o
 -11   4   7      155.01      171.89     10.01 o
 -10   4   7       99.68       96.89      4.20 o
  -9   4   7      248.93      248.60      5.92 o
  -8   4   7      104.44       93.68      6.64 o
  -7   4   7      198.54      192.73      7.45 o
  -6   4   7      116.60      110.87      4.46 o
  -5   4   7        0.01        1.55      1.40 o
  -4   4   7      200.64      204.27      7.27 o
  -3   4   7      206.19      201.20      5.43 o
  -2   4   7        3.09        8.21      3.57 o
  -1   4   7       15.42       12.32      2.13 o
   0   4   7      169.68      165.08      4.92 o
   1   4   7       17.18       20.64      2.36 o
   2   4   7      132.12      121.17      4.79 o
   3   4   7        6.41        4.03      1.67 o
   4   4   7      356.41      369.84      6.69 o
   5   4   7       75.01       81.47      2.92 o
   6   4   7      813.76      788.73     12.83 o
   7   4   7        0.37        0.91      1.30 o
   8   4   7      540.73      554.61      8.42 o
   9   4   7       34.34       37.30      2.58 o
  10   4   7       47.52       50.68      3.14 o
  11   4   7       35.06       36.88      4.17 o
  12   4   7      130.34      126.85      6.01 o
  13   4   7        4.66        6.23      2.02 o
  14   4   7        5.83        5.37      2.01 o
  15   4   7        0.51        2.35      2.11 o
  16   4   7        0.13        4.07      2.62 o
 -15   5   7        0.26        3.26      2.28 o
 -14   5   7        1.78        1.58      1.90 o
 -13   5   7        0.68        1.38      1.92 o
 -12   5   7        8.71       11.90      3.19 o
 -11   5   7        3.14        2.49      1.86 o
 -10   5   7       45.39       62.80      4.20 o
  -9   5   7       25.03       19.03      3.01 o
  -8   5   7       67.51       61.32      4.13 o
  -7   5   7       88.15       86.78      5.63 o
  -6   5   7      547.03      541.94     18.43 o
  -5   5   7      127.30      131.95      6.12 o
  -4   5   7       51.34       52.31      3.83 o
  -3   5   7       10.46       10.84      2.66 o
  -2   5   7        0.76        1.89      1.88 o
  -1   5   7       55.24       55.53      6.13 o
   0   5   7      156.63      170.02      5.40 o
   1   5   7       59.98       59.10      8.10 o
   2   5   7       47.34       32.29      5.10 o
   3   5   7      137.88      158.47      5.65 o
   4   5   7      101.10       96.78      5.15 o
   5   5   7       10.93       11.47      3.00 o
   6   5   7       22.77       17.69      2.79 o
   7   5   7        0.41        1.85      2.05 o
   8   5   7       53.56       50.99      4.00 o
   9   5   7       16.45       17.24      3.05 o
  10   5   7       81.18       83.03      4.29 o
  11   5   7       11.25        9.96      2.12 o
  12   5   7        4.64        5.22      1.93 o
  13   5   7        0.07        2.32      2.11 o
  14   5   7        0.90        2.24      2.15 o
 -13   6   7        1.17        3.53      2.92 o
 -12   6   7        6.23        8.62      2.92 o
 -11   6   7       64.09       83.37      5.28 o
 -10   6   7       32.15       37.98      3.96 o
  -9   6   7        4.03        1.22      2.21 o
  -8   6   7       18.95       16.73      3.01 o
  -7   6   7       16.04       13.87      2.75 o
  -6   6   7       14.04        7.26      3.09 o
  -5   6   7        1.64        4.19      2.43 o
  -4   6   7        2.41        0.77      2.08 o
  -3   6   7      107.99      113.31      5.53 o
  -2   6   7       63.96       72.98      9.81 o
  -1   6   7       39.66       39.89      3.53 o
   0   6   7       86.08       92.69      6.02 o
   1   6   7       21.67       18.24      2.92 o
   2   6   7        0.23        2.40      2.23 o
   3   6   7       15.47       17.43      3.07 o
   4   6   7      384.57      413.87      9.79 o
   5   6   7       10.83        6.89      2.95 o
   6   6   7       39.64       36.11      3.87 o
   7   6   7        3.80        0.79      2.50 o
   8   6   7        0.65        0.85      2.22 o
   9   6   7        3.81        3.90      2.62 o
  10   6   7      102.35      107.56      7.08 o
  11   6   7       99.72      100.60     12.11 o
  12   6   7        0.19        1.43      4.13 o
 -10   7   7        0.01        0.76      2.84 o
  -9   7   7        8.05        4.62      3.47 o
  -8   7   7       33.71       27.32      8.42 o
  -7   7   7        3.30        3.44      2.69 o
  -6   7   7        2.00        5.12      2.69 o
  -5   7   7       47.45       42.71      4.84 o
  -4   7   7        0.00        4.86      2.70 o
  -3   7   7        3.14        3.51      2.76 o
  -2   7   7        0.24        2.70      2.41 o
  -1   7   7        4.03        2.06      2.81 o
   0   7   7       77.65       70.45      7.20 o
   1   7   7       14.88       14.28      3.17 o
   2   7   7        4.20        1.36      2.57 o
   3   7   7       17.86       19.07      3.32 o
   4   7   7       49.24       46.40      7.29 o
   5   7   7        0.00        0.09      2.51 o
   6   7   7        0.04        1.34      3.08 o
   7   7   7        2.23        2.78      3.83 o
   8   7   7        0.01        0.71      3.32 o
   9   7   7       25.16       20.07      6.71 o
  -5   8   7       15.43       10.90      3.96 o
  -4   8   7        8.64        2.59      4.81 o
  -3   8   7        3.87        5.06      3.53 o
  -2   8   7        1.85        3.61      4.46 o
  -1   8   7       48.88       60.56      6.77 o
   0   8   7       14.03       11.30      4.46 o
   1   8   7       24.62       23.36      5.27 o
   2   8   7       11.08       14.60      5.05 o
   3   8   7        2.26        4.76      4.31 o
   4   8   7        3.15        5.93      4.55 o
 -19   0   8        6.74       12.22      7.26 o
 -18   0   8       24.75       17.50      7.26 o
 -17   0   8        0.15        3.00      2.89 o
 -16   0   8       70.52       70.47      4.33 o
 -15   0   8      208.51      204.77      6.90 o
 -14   0   8       10.05       11.52      3.14 o
 -13   0   8      138.59      153.61      5.39 o
 -12   0   8     1255.02     1275.07     41.28 o
 -11   0   8      212.82      218.55     13.04 o
 -10   0   8       44.00       49.80      2.92 o
  -9   0   8      383.64      392.00     12.05 o
  -8   0   8     1399.65     1377.59     27.90 o
  -7   0   8       77.26       79.62      4.28 o
  -6   0   8      117.38       79.34      3.24 o
  -5   0   8     1367.16     1297.71     28.73 o
  -4   0   8       31.94       17.50      1.98 o
  -3   0   8      188.85      164.11      7.59 o
  -2   0   8      882.11     1012.41     21.79 o
  -1   0   8     2126.48     2322.01     27.41 o
   0   0   8      806.22      818.91     13.21 o
   1   0   8      580.53      613.19     12.22 o
   2   0   8      852.84      989.96     17.83 o
   3   0   8     2184.86     1985.53     31.70 o
   4   0   8     1532.45     1687.47     31.53 o
   5   0   8     2142.77     2068.12     28.97 o
   6   0   8        0.44        5.42      1.34 o
   7   0   8       24.97       16.66      1.97 o
   8   0   8      122.49      120.96      4.18 o
   9   0   8       65.35       76.57      3.61 o
  10   0   8       26.27       20.28      2.44 o
  11   0   8       43.66       44.72      5.12 o
  12   0   8        0.00        1.18      1.58 o
  13   0   8       77.89       67.16      5.61 o
  14   0   8      154.22      125.97      5.31 o
  15   0   8       15.70       18.15      3.01 o
  16   0   8      165.34      168.43      7.12 o
  17   0   8        3.46        3.78      3.80 o
 -19   1   8        1.03        0.00      1.96 o
 -18   1   8        0.80        0.18      1.93 o
 -17   1   8       29.56       28.09      3.13 o
 -16   1   8       24.52       20.51      2.79 o
 -15   1   8        1.11        1.43      1.64 o
 -14   1   8        0.53        0.31      1.56 o
 -13   1   8       76.98       70.95      3.56 o
 -12   1   8        1.65        2.89      1.33 o
 -11   1   8       27.47       28.54      2.53 o
 -10   1   8       23.75       24.42      1.61 o
  -9   1   8       93.31      101.28      2.79 o
  -8   1   8      422.47      429.08      5.99 o
  -7   1   8      151.04      166.74      5.53 o
  -6   1   8       14.19        9.51      1.22 o
  -5   1   8      517.79      511.90      6.73 o
  -4   1   8       55.83       53.65      2.06 o
  -3   1   8      195.14      170.53      4.95 o
  -2   1   8     2336.43     2465.00     25.43 o
  -1   1   8     1835.10     1798.95     18.79 o
   0   1   8      187.60      199.99      3.85 o
   1   1   8       99.26      112.96      3.24 o
   2   1   8       36.71       26.99      1.50 o
   3   1   8      756.57      751.41     13.21 o
   4   1   8      203.52      208.77      4.77 o
   5   1   8      238.77      268.29      5.24 o
   6   1   8      186.30      184.41      4.53 o
   7   1   8      403.54      439.27      6.74 o
   8   1   8        0.50        1.06      0.92 o
   9   1   8      534.22      533.38      6.86 o
  10   1   8       10.08       12.02      2.34 o
  11   1   8        0.44        1.53      1.26 o
  12   1   8       23.06       23.86      2.29 o
  13   1   8       68.92       54.97      3.04 o
  14   1   8       76.58       68.78      3.49 o
  15   1   8       20.82       21.00      2.51 o
  16   1   8        5.33        3.72      1.90 o
  17   1   8        3.87        2.38      2.01 o
 -18   2   8        1.16        3.02      2.41 o
 -17   2   8       28.67       30.90      3.46 o
 -16   2   8        0.41        2.94      2.09 o
 -15   2   8       35.26       29.69      3.00 o
 -14   2   8       13.01       15.35      2.34 o
 -13   2   8        3.52        2.53      3.01 o
 -12   2   8        8.90        9.44      1.94 o
 -11   2   8       23.43       27.16      2.56 o
 -10   2   8        1.98        2.12      1.54 o
  -9   2   8      451.41      475.55      8.63 o
  -8   2   8       43.79       43.21      3.90 o
  -7   2   8      375.80      378.71      7.15 o
  -6   2   8        1.27        1.29      0.85 o
  -5   2   8     1602.78     1641.40     20.52 o
  -4   2   8       45.41       52.67      2.30 o
  -3   2   8      353.78      378.24      5.78 o
  -2   2   8      141.76      152.49      3.41 o
  -1   2   8      399.08      441.30      6.40 o
   0   2   8       62.01       74.60      2.42 o
   1   2   8      414.49      447.03      6.95 o
   2   2   8      354.34      363.77      5.11 o
   3   2   8       10.49       19.44      1.43 o
   4   2   8      267.08      230.00      4.57 o
   5   2   8        2.52        2.39      0.96 o
   6   2   8      667.44      649.49      9.57 o
   7   2   8       37.53       40.47      2.27 o
   8   2   8      129.30      128.03      3.65 o
   9   2   8        6.78        8.03      1.56 o
  10   2   8       23.05       25.83      2.23 o
  11   2   8      431.35      444.84      8.36 o
  12   2   8       60.29       69.61      4.15 o
  13   2   8        5.22       11.87      2.11 o
  14   2   8       19.22       16.27      3.10 o
  15   2   8        1.28        0.74      1.85 o
  16   2   8        0.00        0.34      1.77 o
  17   2   8        0.75        1.25      2.03 o
 -18   3   8        8.32       11.98      2.90 o
 -17   3   8      104.64      102.57      5.50 o
 -16   3   8        6.31        7.06      2.52 o
 -15   3   8      210.51      196.00     17.63 o
 -14   3   8       12.28       12.03      2.99 o
 -13   3   8      145.79      154.96      5.82 o
 -12   3   8        0.17        2.84      1.90 o
 -11   3   8       63.73       71.39      3.86 o
 -10   3   8       92.31       91.35      4.00 o
  -9   3   8      183.38      175.63      5.09 o
  -8   3   8      166.72      139.68      5.09 o
  -7   3   8        1.92        2.95      1.24 o
  -6   3   8      146.31      146.20      6.44 o
  -5   3   8       24.80       23.19      1.99 o
  -4   3   8     1098.43     1202.34     14.24 o
  -3   3   8      170.99      186.17      4.67 o
  -2   3   8       18.98       15.07      2.93 o
  -1   3   8      221.61      216.80      5.32 o
   0   3   8      349.56      324.89      7.77 o
   1   3   8      414.30      450.87      7.09 o
   2   3   8       65.65       75.30      2.89 o
   3   3   8       13.74       10.69      1.40 o
   4   3   8        0.06        1.48      1.06 o
   5   3   8        6.48        7.43      1.38 o
   6   3   8      466.22      462.87     10.68 o
   7   3   8      328.78      338.08      6.42 o
   8   3   8       22.60       28.69      5.34 o
   9   3   8      337.88      338.37      6.41 o
  10   3   8       11.52       10.02      2.40 o
  11   3   8       84.12       83.98      3.64 o
  12   3   8       46.55       46.70      3.77 o
  13   3   8        4.00        4.67      1.88 o
  14   3   8        0.00        1.43      1.61 o
  15   3   8        1.08        2.66      1.91 o
  16   3   8       26.79       29.11      3.10 o
 -16   4   8       15.80       16.44      3.02 o
 -15   4   8        1.88        1.50      2.13 o
 -14   4   8       40.45       37.93      6.60 o
 -13   4   8       21.15       22.86      3.83 o
 -12   4   8       89.29       81.39      4.21 o
 -11   4   8       55.57       57.15      3.63 o
 -10   4   8        6.23        5.00      1.77 o
  -9   4   8        5.98        3.68      2.58 o
  -8   4   8      177.67      175.15     10.54 o
  -7   4   8       56.53       56.58      3.69 o
  -6   4   8       93.38       88.45      5.07 o
  -5   4   8      144.94      129.10      4.95 o
  -4   4   8        7.40        9.06      1.96 o
  -3   4   8       56.58       62.48      3.91 o
  -2   4   8        0.46        1.59      1.45 o
  -1   4   8      490.54      475.21     10.21 o
   0   4   8      100.32       95.05      4.68 o
   1   4   8       36.46       34.87      2.92 o
   2   4   8     1567.41     1563.85     22.54 o
   3   4   8       10.30        8.67      3.52 o
   4   4   8      547.64      560.91     10.29 o
   5   4   8      709.23      754.59     11.07 o
   6   4   8      227.18      199.60      5.96 o
   7   4   8       10.09       13.23      2.91 o
   8   4   8      318.51      325.37      6.33 o
   9   4   8       30.99       27.30      2.47 o
  10   4   8       58.97       60.37      3.20 o
  11   4   8        2.44        2.99      1.66 o
  12   4   8        4.87        4.98      1.90 o
  13   4   8       47.86       47.23      3.34 o
  14   4   8        0.74        0.56      1.90 o
  15   4   8        4.22        3.12      2.28 o
 -15   5   8        4.98        3.83      2.18 o
 -14   5   8       15.83       19.35      4.56 o
 -13   5   8       24.71       26.72      3.20 o
 -12   5   8       59.21       62.35      4.70 o
 -11   5   8       24.42       35.81      3.90 o
 -10   5   8       11.04       10.90      2.69 o
  -9   5   8       19.02       19.91      5.78 o
  -8   5   8      109.14       97.74      5.37 o
  -7   5   8       57.42       54.51      4.25 o
  -6   5   8        6.06        7.30      3.36 o
  -5   5   8        2.96        0.23      1.96 o
  -4   5   8       61.69       62.38      4.18 o
  -3   5   8       77.74       75.96      3.96 o
  -2   5   8      381.71      411.00      8.81 o
  -1   5   8        5.70        4.67      2.08 o
   0   5   8        5.82       10.62      3.20 o
   1   5   8       17.71       23.28      3.54 o
   2   5   8        4.20        4.45      3.54 o
   3   5   8        0.87        6.14      2.68 o
   4   5   8       33.03       29.19      3.27 o
   5   5   8       14.31       16.69      2.94 o
   6   5   8       54.70       60.89      4.16 o
   7   5   8      139.15      145.54      6.77 o
   8   5   8       76.33       73.70      7.15 o
   9   5   8       53.32       49.96      4.20 o
  10   5   8       33.03       35.20      3.65 o
  11   5   8        0.44        2.16      1.74 o
  12   5   8        0.84        4.88      1.96 o
  13   5   8       28.27       29.68      3.02 o
 -13   6   8        3.60        1.82      3.14 o
 -12   6   8        9.27       13.48      3.05 o
 -11   6   8        8.26        8.72      3.05 o
 -10   6   8        2.07        2.45      2.69 o
  -9   6   8       21.71       23.87      3.48 o
  -8   6   8        4.33        0.79      2.20 o
  -7   6   8       14.80       13.27      3.81 o
  -6   6   8       75.58       78.03      4.95 o
  -5   6   8       44.31       52.31      4.27 o
  -4   6   8       28.56       20.38      3.20 o
  -3   6   8       19.03       18.00      3.10 o
  -2   6   8       24.28       27.70      4.12 o
  -1   6   8       68.42       75.45     10.31 o
   0   6   8       13.19       14.49      2.94 o
   1   6   8       11.31        8.07      3.24 o
   2   6   8       88.45      101.79      6.39 o
   3   6   8       56.94       66.89      4.54 o
   4   6   8       94.37      103.75      5.44 o
   5   6   8       31.34       29.42      4.03 o
   6   6   8        3.57        6.22      2.71 o
   7   6   8        6.12        5.04      2.78 o
   8   6   8       11.79       11.83      3.21 o
   9   6   8       33.62       28.16      4.58 o
  10   6   8        7.66       13.90      3.50 o
  11   6   8        0.21        3.72      2.91 o
 -10   7   8        0.13        5.29      2.92 o
  -9   7   8        5.05        3.17      2.98 o
  -8   7   8       10.67       10.13      3.17 o
  -7   7   8       11.76       12.31      3.17 o
  -6   7   8        0.28        1.75      3.15 o
  -5   7   8        7.78        5.90      2.94 o
  -4   7   8       19.92       25.24      3.88 o
  -3   7   8        0.09        2.52      2.81 o
  -2   7   8        3.70        3.22      2.91 o
  -1   7   8        3.27        0.55      3.33 o
   0   7   8        0.63        2.63      2.85 o
   1   7   8        6.40        4.84      2.86 o
   2   7   8        5.55        4.83      2.87 o
   3   7   8       25.94       27.75      4.58 o
   4   7   8        1.98        3.86      3.33 o
   5   7   8        0.45        3.03      2.83 o
   6   7   8        3.85        4.20      2.94 o
   7   7   8        0.38        0.15      3.28 o
   8   7   8       18.64       19.41      4.31 o
  -3   8   8        4.57        3.52      3.40 o
  -2   8   8        5.10        3.24      3.82 o
  -1   8   8        3.81        3.11      4.75 o
   0   8   8        0.05        0.18      4.60 o
   1   8   8       23.91       16.03      4.55 o
   2   8   8        9.81       13.20      4.77 o
 -18   1   9        0.11        1.25      2.17 o
 -17   1   9       25.81       28.07      3.13 o
 -16   1   9       66.65       58.41      3.83 o
 -15   1   9       14.91        9.44      2.69 o
 -14   1   9       54.72       51.34      3.38 o
 -13   1   9        3.16        1.42      1.57 o
 -12   1   9        1.06        1.55      1.68 o
 -11   1   9       66.70       60.41      3.32 o
 -10   1   9        2.86        1.56      1.24 o
  -9   1   9       84.21       82.76      4.02 o
  -8   1   9      129.19      129.99      3.34 o
  -7   1   9      220.57      220.06      4.02 o
  -6   1   9        0.40        1.09      0.89 o
  -5   1   9        2.46        1.72      1.03 o
  -4   1   9        0.93        1.65      0.93 o
  -3   1   9        5.69        5.56      1.03 o
  -2   1   9      394.79      401.16      5.79 o
  -1   1   9     1460.97     1526.13     31.20 o
   0   1   9     1070.07     1124.81     11.38 o
   1   1   9      114.38      121.40      3.80 o
   2   1   9      337.20      307.23      4.75 o
   3   1   9       55.04       45.24      2.14 o
   4   1   9        0.67        1.98      0.96 o
   5   1   9       25.12       24.46      1.63 o
   6   1   9       33.00       41.20      2.01 o
   7   1   9        0.07        0.75      0.92 o
   8   1   9        4.45        2.04      1.14 o
   9   1   9       44.32       40.73      2.30 o
  10   1   9       12.06       13.48      1.86 o
  11   1   9      123.12      122.26      4.17 o
  12   1   9      106.53      107.89      4.07 o
  13   1   9       44.45       42.37      2.84 o
  14   1   9        7.71        6.77      2.11 o
  15   1   9      155.03      166.32      5.14 o
  16   1   9        7.06        7.01      2.28 o
  17   1   9        3.69        3.84      2.13 o
 -18   2   9       11.62       10.09      2.86 o
 -17   2   9       66.91       68.63      4.25 o
 -16   2   9       11.93        6.49      2.49 o
 -15   2   9        0.67        2.39      2.05 o
 -14   2   9        9.71        6.35      2.11 o
 -13   2   9       14.65       12.06      2.36 o
 -12   2   9       49.28       54.60      3.79 o
 -11   2   9       23.88       27.50      2.63 o
 -10   2   9        7.79       11.34      2.52 o
  -9   2   9      395.90      400.87      7.86 o
  -8   2   9      834.66      815.78     23.70 o
  -7   2   9      521.91      499.95      8.63 o
  -6   2   9       67.85       68.64      3.23 o
  -5   2   9       67.17       82.30      3.13 o
  -4   2   9       30.74       32.13      2.08 o
  -3   2   9      122.97      113.08      3.38 o
  -2   2   9      558.31      549.33      8.44 o
  -1   2   9      661.00      684.52      9.20 o
   0   2   9      629.13      720.42      9.74 o
   1   2   9      317.11      371.49      6.10 o
   2   2   9      593.01      547.92     17.83 o
   3   2   9        4.78        2.05      1.34 o
   4   2   9        0.50        2.44      1.10 o
   5   2   9       16.06       15.13      1.73 o
   6   2   9        5.73        6.05      1.45 o
   7   2   9        5.20        7.50      1.67 o
   8   2   9       34.41       35.51      2.41 o
   9   2   9       17.14       17.04      2.01 o
  10   2   9       23.77       29.19      2.42 o
  11   2   9      155.80      158.35      4.53 o
  12   2   9       22.91       18.81      2.91 o
  13   2   9      130.80      116.77      4.29 o
  14   2   9      100.60      102.08      6.24 o
  15   2   9       35.29       35.01      3.08 o
  16   2   9        1.08        1.88      2.01 o
 -17   3   9       22.90       22.85      3.36 o
 -16   3   9       19.46       19.58      3.25 o
 -15   3   9       87.59       85.20      4.59 o
 -14   3   9       52.63       53.28      3.83 o
 -13   3   9       40.93       32.90      3.30 o
 -12   3   9       11.44       10.98      2.22 o
 -11   3   9       25.89       26.39      2.88 o
 -10   3   9       61.37       70.79      3.82 o
  -9   3   9      142.22      142.23      7.76 o
  -8   3   9        0.01        0.82      1.39 o
  -7   3   9        0.01        1.14      1.27 o
  -6   3   9       16.34       15.43      2.16 o
  -5   3   9       89.58       95.90      4.68 o
  -4   3   9      160.66      149.28      4.35 o
  -3   3   9      365.77      376.69      7.98 o
  -2   3   9      223.86      236.37      6.12 o
  -1   3   9       59.25       59.13      3.66 o
   0   3   9        0.75        1.29      1.31 o
   1   3   9      166.11      138.97      4.40 o
   2   3   9      352.73      338.55      6.35 o
   3   3   9        0.00        0.91      1.26 o
   4   3   9      205.07      223.47      4.60 o
   5   3   9       11.50       12.46      2.12 o
   6   3   9      220.79      219.66      4.81 o
   7   3   9      717.61      723.38     10.04 o
   8   3   9      169.42      179.44      4.68 o
   9   3   9      133.32      131.46      4.21 o
  10   3   9      177.52      186.24      5.05 o
  11   3   9       64.66       55.96      3.62 o
  12   3   9       67.01       69.56      5.23 o
  13   3   9       51.56       51.80      3.57 o
  14   3   9        1.72        2.61      2.02 o
  15   3   9        3.89        1.60      2.05 o
 -16   4   9       19.64       18.22      5.15 o
 -15   4   9        4.82        4.04      2.54 o
 -14   4   9       13.27       10.51      2.80 o
 -13   4   9        7.60        5.01      2.30 o
 -12   4   9       95.14       92.33      4.80 o
 -11   4   9        8.98       12.96      2.63 o
 -10   4   9      321.78      331.67      7.76 o
  -9   4   9       24.29       21.87      3.09 o
  -8   4   9       10.81        7.11      2.32 o
  -7   4   9       10.46       10.58      2.36 o
  -6   4   9       29.03       36.10      3.30 o
  -5   4   9        1.42        2.19      1.84 o
  -4   4   9      240.44      233.93      7.22 o
  -3   4   9      340.86      328.93     10.34 o
  -2   4   9      111.83      115.65      4.58 o
  -1   4   9       15.40       11.95      2.22 o
   0   4   9        8.08        7.29      2.16 o
   1   4   9       23.07       25.82      4.58 o
   2   4   9       65.26       70.82      4.01 o
   3   4   9      119.75      105.62      5.03 o
   4   4   9       33.81       34.47      5.20 o
   5   4   9      394.85      418.97      8.98 o
   6   4   9       67.09       72.32      6.96 o
   7   4   9       19.07       20.04      3.06 o
   8   4   9        9.63        8.80      2.13 o
   9   4   9        3.41        2.54      1.70 o
  10   4   9        8.33        6.10      1.96 o
  11   4   9        9.80        8.34      3.03 o
  12   4   9       22.51       24.89      3.38 o
  13   4   9        2.87        4.36      2.13 o
  14   4   9        0.01        1.53      2.15 o
 -14   5   9        9.19        6.80      3.30 o
 -13   5   9       20.27       20.41      3.90 o
 -12   5   9        2.19        4.60      5.61 o
 -11   5   9        0.26        2.07      2.29 o
 -10   5   9        6.25        4.26      2.62 o
  -9   5   9       19.27       14.50      3.63 o
  -8   5   9      101.83       93.11      6.65 o
  -7   5   9       99.60       98.01      5.58 o
  -6   5   9       19.14       13.81      5.07 o
  -5   5   9      277.71      279.07      7.91 o
  -4   5   9        4.68        6.21      2.75 o
  -3   5   9       61.83       60.70      4.28 o
  -2   5   9      190.66      195.90      6.13 o
  -1   5   9       10.05        7.12      2.50 o
   0   5   9      329.81      338.12      9.34 o
   1   5   9        9.75       13.96      2.82 o
   2   5   9      344.33      352.74      9.18 o
   3   5   9      103.13       89.44      6.05 o
   4   5   9       16.51       17.37      3.10 o
   5   5   9        5.14        4.71      2.47 o
   6   5   9       26.36       23.30      3.76 o
   7   5   9       11.05       16.70      3.11 o
   8   5   9        0.98        2.05      2.47 o
   9   5   9        6.33        9.68      2.86 o
  10   5   9        0.45        3.27      2.60 o
  11   5   9       78.40       68.16     10.10 o
  12   5   9        2.03        5.13      2.44 o
  13   5   9       10.55       14.68      3.40 o
 -12   6   9        0.05        5.19      2.99 o
 -11   6   9        0.05        3.66      2.80 o
 -10   6   9       33.15       39.07      4.13 o
  -9   6   9        0.17        0.96      2.69 o
  -8   6   9       44.74       51.63      8.75 o
  -7   6   9      195.28      235.77     10.11 o
  -6   6   9      266.85      304.81     19.00 o
  -5   6   9      172.19      178.73      7.42 o
  -4   6   9      281.84      283.81     10.93 o
  -3   6   9       45.59       60.79      5.47 o
  -2   6   9       34.32       39.16      4.08 o
  -1   6   9      104.47      115.22      5.49 o
   0   6   9       26.93       32.48      3.53 o
   1   6   9       39.82       38.96      8.48 o
   2   6   9        2.26        0.92      2.42 o
   3   6   9       21.86       27.48      4.24 o
   4   6   9        7.36        5.52      2.82 o
   5   6   9        6.01        4.66      3.06 o
   6   6   9        1.52        2.05      2.60 o
   7   6   9        4.18        6.32      2.94 o
   8   6   9       12.10        9.59      3.15 o
   9   6   9       40.27       34.89      5.53 o
  10   6   9       42.93       40.94      5.53 o
  -9   7   9       19.22       24.01      6.27 o
  -8   7   9        4.93        4.59      3.09 o
  -7   7   9        0.27        4.62      4.13 o
  -6   7   9       13.55       13.13      3.44 o
  -5   7   9       27.57       21.87      3.88 o
  -4   7   9        0.52        1.61      3.04 o
  -3   7   9       17.75       18.51      3.63 o
  -2   7   9       18.22       16.49      4.60 o
  -1   7   9       12.26       13.89      7.10 o
   0   7   9       60.65       71.85      6.49 o
   1   7   9        0.05        0.28      2.80 o
   2   7   9        0.15        4.12      3.15 o
   3   7   9       14.50       11.05      3.48 o
   4   7   9        0.96        4.28      3.19 o
   5   7   9        0.30        1.01      2.89 o
   6   7   9       12.42       12.67      3.58 o
   7   7   9       33.00       39.32     11.58 o
 -18   0  10        0.06        1.98      4.95 o
 -17   0  10       59.22       58.12      9.25 o
 -16   0  10       33.67       30.05      7.26 o
 -15   0  10        1.26        5.28      4.95 o
 -14   0  10      160.55      143.31     11.56 o
 -13   0  10       12.51        8.51      2.48 o
 -12   0  10      795.29      785.76     25.26 o
 -11   0  10      272.28      281.97     13.87 o
 -10   0  10       24.71       32.03      2.85 o
  -9   0  10     1156.32     1161.71     19.98 o
  -8   0  10       48.06       44.95      8.09 o
  -7   0  10       12.29       11.45      1.95 o
  -6   0  10        7.79        9.67      1.82 o
  -5   0  10      922.04      760.14     13.87 o
  -4   0  10     1142.64     1015.06     20.47 o
  -3   0  10      389.47      362.90     10.24 o
  -2   0  10      836.81      847.64     13.54 o
  -1   0  10     1411.88     1536.45     21.46 o
   0   0  10      101.68       96.42      3.30 o
   1   0  10      664.76      717.54     14.53 o
   2   0  10       17.45       11.23      1.65 o
   3   0  10       94.55       95.10      3.63 o
   4   0  10      206.87      253.27      6.60 o
   5   0  10      186.29      200.56      5.37 o
   6   0  10     2284.48     2217.60     27.87 o
   7   0  10      138.74      153.72      5.94 o
   8   0  10       29.03       33.99      2.91 o
   9   0  10       15.53       13.34      2.33 o
  10   0  10        2.43        1.92      1.74 o
  11   0  10       42.09       48.54      3.61 o
  12   0  10        2.12        0.88      1.74 o
  13   0  10        1.53        0.66      2.64 o
  14   0  10        9.82        5.28      3.63 o
  15   0  10       18.10       17.50      4.29 o
  16   0  10        4.08        0.66      3.63 o
 -18   1  10       15.28       15.72      3.56 o
 -17   1  10       83.11       66.26      4.19 o
 -16   1  10        9.50        8.20      2.39 o
 -15   1  10       21.62       23.56      2.84 o
 -14   1  10        7.34        9.64      2.11 o
 -13   1  10        2.60        4.60      2.25 o
 -12   1  10      162.46      145.60      5.01 o
 -11   1  10       31.06       33.80      2.81 o
 -10   1  10      691.09      700.71     11.35 o
  -9   1  10      216.44      241.80      5.16 o
  -8   1  10      466.74      455.32      8.10 o
  -7   1  10       29.29       22.66      1.88 o
  -6   1  10        0.03        0.99      1.14 o
  -5   1  10        0.00        1.16      1.16 o
  -4   1  10        0.00        0.33      0.93 o
  -3   1  10        1.37        2.81      0.93 o
  -2   1  10      690.58      689.09      7.93 o
  -1   1  10        9.17       13.59      1.27 o
   0   1  10       43.16       67.69      2.10 o
   1   1  10       26.08       18.83      1.82 o
   2   1  10      214.84      230.38      4.18 o
   3   1  10      159.01      161.74      3.72 o
   4   1  10       73.12       77.93      2.76 o
   5   1  10      537.36      546.68      8.01 o
   6   1  10       47.03       51.19      2.67 o
   7   1  10      651.04      653.84      8.63 o
   8   1  10        3.88        1.94      1.39 o
   9   1  10        2.55        3.48      1.50 o
  10   1  10       16.46       13.30      1.93 o
  11   1  10       69.89       69.45      3.53 o
  12   1  10       40.82       41.15      3.04 o
  13   1  10       18.30       20.49      2.46 o
  14   1  10       76.89       73.54      3.82 o
  15   1  10        5.23        4.03      2.43 o
  16   1  10        3.69        4.00      2.20 o
 -17   2  10        0.01        1.06      2.34 o
 -16   2  10        7.29        4.32      2.34 o
 -15   2  10       10.59        7.09      2.22 o
 -14   2  10       16.92       16.97      3.46 o
 -13   2  10        7.14        4.45      2.16 o
 -12   2  10       57.19       52.52      3.50 o
 -11   2  10       64.18       69.70      3.84 o
 -10   2  10        0.38        0.62      1.73 o
  -9   2  10      367.43      371.72      8.93 o
  -8   2  10        0.72        1.32      1.47 o
  -7   2  10       68.10       57.91      5.03 o
  -6   2  10       92.15       93.97      4.92 o
  -5   2  10      298.78      312.52      6.54 o
  -4   2  10        2.70        3.67      1.29 o
  -3   2  10      454.13      468.03      7.41 o
  -2   2  10       32.24       24.18      2.30 o
  -1   2  10        0.02        1.82      1.17 o
   0   2  10      191.09      199.21      4.75 o
   1   2  10       21.76       20.99      2.97 o
   2   2  10        6.17        3.06      1.49 o
   3   2  10        0.64        2.25      1.15 o
   4   2  10       11.38       11.78      1.65 o
   5   2  10        6.49        3.57      1.44 o
   6   2  10       75.22       73.30      3.14 o
   7   2  10       70.57       61.29      3.04 o
   8   2  10      164.48      168.01      4.54 o
   9   2  10        6.43        3.77      1.63 o
  10   2  10      144.78      150.97      4.49 o
  11   2  10      160.15      168.74      4.84 o
  12   2  10        5.20        3.08      1.77 o
  13   2  10       94.27       84.04      4.02 o
  14   2  10       32.79       27.69      2.95 o
  15   2  10        2.44        1.79      1.96 o
 -17   3  10       11.23       12.73      3.12 o
 -16   3  10        1.06        5.74      3.71 o
 -15   3  10       17.36       27.16      3.25 o
 -14   3  10       23.21       20.92      3.02 o
 -13   3  10        0.16        1.66      2.07 o
 -12   3  10       30.95       33.13      3.18 o
 -11   3  10       95.12      121.30      7.89 o
 -10   3  10       40.36       46.02      3.46 o
  -9   3  10       76.20       77.53      5.04 o
  -8   3  10      190.97      165.23      5.66 o
  -7   3  10      321.89      324.47     11.55 o
  -6   3  10       17.16       13.98      2.20 o
  -5   3  10       38.92       40.62      3.48 o
  -4   3  10       43.45       43.83      3.65 o
  -3   3  10      121.25      108.02      4.31 o
  -2   3  10       99.35       99.74      4.25 o
  -1   3  10       30.30       24.19      3.91 o
   0   3  10      221.72      214.37      5.67 o
   1   3  10        7.37        7.02      1.85 o
   2   3  10       25.12       34.32      2.83 o
   3   3  10        0.55        1.18      1.61 o
   4   3  10      180.44      181.30      5.02 o
   5   3  10       26.23       23.68      2.72 o
   6   3  10      359.16      327.38      7.54 o
   7   3  10      480.95      483.22      8.58 o
   8   3  10       11.69       12.42      2.10 o
   9   3  10      447.50      454.33      7.99 o
  10   3  10       17.15       22.98      3.01 o
  11   3  10       12.35        8.69      2.17 o
  12   3  10       10.24        9.29      2.22 o
  13   3  10        0.04        1.85      1.96 o
  14   3  10       14.35       12.23      2.59 o
  15   3  10       11.57       13.65      2.70 o
 -15   4  10        3.85        2.84      2.70 o
 -14   4  10        9.08       11.56      2.91 o
 -13   4  10      117.98      114.25      5.35 o
 -12   4  10       61.01       70.66      4.29 o
 -11   4  10       44.87       40.25      3.57 o
 -10   4  10       12.51       14.98      3.04 o
  -9   4  10       25.34       18.99      8.75 o
  -8   4  10      146.99      165.02      6.83 o
  -7   4  10      268.11      261.48     10.59 o
  -6   4  10        0.04        1.59      1.85 o
  -5   4  10       31.73       30.05      4.08 o
  -4   4  10        1.02        2.44      1.82 o
  -3   4  10       13.69       13.10      4.29 o
  -2   4  10        0.14        0.45      1.54 o
  -1   4  10       74.95       79.64      4.13 o
   0   4  10       29.15       32.40      3.14 o
   1   4  10       22.69       23.68      4.07 o
   2   4  10      476.81      447.40      9.30 o
   3   4  10      553.46      538.91     11.37 o
   4   4  10       31.74       29.42      5.77 o
   5   4  10      611.96      599.30     11.40 o
   6   4  10       29.92       26.88      4.29 o
   7   4  10        0.22        1.68      2.24 o
   8   4  10      131.11      130.01      8.74 o
   9   4  10       22.40       25.73      2.69 o
  10   4  10       10.88       13.61      2.40 o
  11   4  10       41.30       36.88      3.08 o
  12   4  10        8.44        8.01      2.33 o
  13   4  10        0.62        3.84      2.20 o
  14   4  10       60.68       69.73      7.86 o
 -14   5  10        0.07        2.19      2.98 o
 -13   5  10       22.46       31.43      6.44 o
 -12   5  10       61.52       68.74      5.49 o
 -11   5  10       33.77       44.34      4.75 o
 -10   5  10       14.12       13.74      3.17 o
  -9   5  10        0.22        3.69      2.97 o
  -8   5  10       18.72       12.11      2.76 o
  -7   5  10       15.53       19.25      3.35 o
  -6   5  10        8.86        9.39      2.67 o
  -5   5  10        5.20        4.43      2.61 o
  -4   5  10       17.08       12.16      2.91 o
  -3   5  10       13.79        9.08      2.80 o
  -2   5  10      250.80      265.91     13.04 o
  -1   5  10       50.30       46.18      7.02 o
   0   5  10      308.16      278.17      7.54 o
   1   5  10      114.51      118.48      5.43 o
   2   5  10      306.02      300.74     11.93 o
   3   5  10      137.73      156.31      5.89 o
   4   5  10      106.90      119.43      6.59 o
   5   5  10       25.80       30.68      3.67 o
   6   5  10        0.33        3.36      2.99 o
   7   5  10        1.00        4.47      2.70 o
   8   5  10        1.76        6.51      2.86 o
   9   5  10       34.78       32.89      6.29 o
  10   5  10        5.30        8.82      3.15 o
  11   5  10       25.88       16.82      3.65 o
  12   5  10       16.07       17.78      3.66 o
 -11   6  10       10.82       10.05      3.24 o
 -10   6  10        3.84        2.84      2.80 o
  -9   6  10       20.73       21.36      3.57 o
  -8   6  10        0.06        1.32      3.38 o
  -7   6  10       17.49       18.96      3.55 o
  -6   6  10       39.40       40.44      4.21 o
  -5   6  10       11.53       14.62      3.53 o
  -4   6  10       22.26       26.11      3.97 o
  -3   6  10       41.27       39.57      4.75 o
  -2   6  10       10.79       11.89      3.27 o
  -1   6  10      144.26      145.29      7.05 o
   0   6  10        5.25        6.36      2.85 o
   1   6  10        0.67        0.19      2.77 o
   2   6  10      119.02      108.32      8.34 o
   3   6  10        0.29        1.92      2.70 o
   4   6  10       27.41       26.80      4.43 o
   5   6  10        5.78        4.79      2.72 o
   6   6  10       42.41       35.01      4.05 o
   7   6  10       10.92       10.55      3.24 o
   8   6  10        1.47        1.83      3.03 o
   9   6  10        8.03        6.61      3.04 o
  -8   7  10        0.00        2.79      2.85 o
  -7   7  10       43.00       42.61      8.59 o
  -6   7  10        0.00        2.73      3.04 o
  -5   7  10       52.71       66.44      8.97 o
  -4   7  10        5.02        7.94      3.43 o
  -3   7  10       74.94       68.82      5.39 o
  -2   7  10        2.87        1.74      3.72 o
  -1   7  10       30.58       22.36      5.94 o
   0   7  10        1.60        3.08      3.65 o
   1   7  10        0.08        2.22      3.04 o
   2   7  10       38.46       47.35      4.72 o
   3   7  10       37.70       28.31      5.72 o
   4   7  10        2.84        5.19      3.20 o
   5   7  10        6.29        6.19      3.92 o
   6   7  10        4.30        0.86      3.13 o
 -17   1  11       18.46       23.91      3.83 o
 -16   1  11        7.80        7.89      2.51 o
 -15   1  11        5.24        4.16      2.15 o
 -14   1  11        4.91        3.32      2.08 o
 -13   1  11        3.82        4.59      1.99 o
 -12   1  11        1.55        1.33      1.81 o
 -11   1  11      131.16      136.13      4.98 o
 -10   1  11      308.21      345.63      7.65 o
  -9   1  11      122.38      134.48      5.71 o
  -8   1  11      165.00      159.23      5.04 o
  -7   1  11      175.01      182.95      4.91 o
  -6   1  11        7.98        8.32      1.50 o
  -5   1  11      288.91      304.08      6.50 o
  -4   1  11        0.02        1.32      1.32 o
  -3   1  11       54.49       57.78      4.29 o
  -2   1  11       10.74       12.49      1.40 o
  -1   1  11       18.84       15.59      1.50 o
   0   1  11      322.12      284.62      4.55 o
   1   1  11       11.02        7.23      2.31 o
   2   1  11       91.46       99.87      2.91 o
   3   1  11        4.42        4.50      2.64 o
   4   1  11      346.69      377.53      6.33 o
   5   1  11      301.01      303.68      5.94 o
   6   1  11       58.52       59.37      2.94 o
   7   1  11        6.08        6.02      1.73 o
   8   1  11        9.75        7.03      3.06 o
   9   1  11      254.50      245.80      5.57 o
  10   1  11       19.97       22.13      2.41 o
  11   1  11        9.90       10.60      2.05 o
  12   1  11       28.41       24.43      3.11 o
  13   1  11        1.90        2.36      1.93 o
  14   1  11       32.87       28.78      2.98 o
  15   1  11       21.83       24.44      3.17 o
 -17   2  11        0.59        1.96      2.22 o
 -16   2  11        0.16        2.49      2.22 o
 -15   2  11        4.03        2.80      2.13 o
 -14   2  11        0.01        2.89      2.23 o
 -13   2  11        1.71        0.43      1.90 o
 -12   2  11       15.56       16.21      2.64 o
 -11   2  11      519.96      544.84     10.43 o
 -10   2  11       57.04       57.04      3.80 o
  -9   2  11       17.54       20.81      3.04 o
  -8   2  11      468.98      471.00      8.94 o
  -7   2  11       70.06       58.81      3.44 o
  -6   2  11      109.97       31.04      7.59 o
  -5   2  11      179.90      181.33      5.12 o
  -4   2  11      789.05      773.90     10.76 o
  -3   2  11       23.16       20.37      5.12 o
  -2   2  11       37.25       35.61      2.91 o
  -1   2  11        6.41       10.37      1.97 o
   0   2  11       90.49       99.13      4.79 o
   1   2  11        9.08        6.05      1.50 o
   2   2  11      102.42       96.44      4.29 o
   3   2  11       12.25       12.07      1.70 o
   4   2  11       30.04       27.68      7.43 o
   5   2  11      620.05      627.46     11.15 o
   6   2  11       63.91       70.06      3.36 o
   7   2  11     1123.20     1104.11     14.87 o
   8   2  11       46.12       56.46      3.18 o
   9   2  11       73.26       76.09      3.81 o
  10   2  11       57.65       58.86      3.32 o
  11   2  11        2.75        4.87      1.84 o
  12   2  11        5.32        6.50      2.09 o
  13   2  11        3.95        3.96      2.02 o
  14   2  11       12.29       15.08      3.10 o
  15   2  11        1.12        1.92      2.11 o
 -16   3  11        5.02        6.20      2.75 o
 -15   3  11        3.75        2.30      2.80 o
 -14   3  11        0.30        0.88      2.21 o
 -13   3  11       14.23       15.18      2.85 o
 -12   3  11        7.58        7.44      2.68 o
 -11   3  11      251.09      246.38     10.52 o
 -10   3  11       63.25       66.32      4.05 o
  -9   3  11        9.91        9.64      2.23 o
  -8   3  11       75.36       74.87      4.81 o
  -7   3  11      113.78      110.92      5.04 o
  -6   3  11       22.10       19.10      6.27 o
  -5   3  11       20.13       16.84      2.86 o
  -4   3  11        2.28        1.49      1.63 o
  -3   3  11       46.26       33.48      4.00 o
  -2   3  11      189.79      190.64      5.49 o
  -1   3  11      227.72      207.05      5.74 o
   0   3  11       10.97        8.98      2.04 o
   1   3  11      526.50      527.42      9.89 o
   2   3  11      207.06      200.34      5.81 o
   3   3  11      345.55      354.00      8.75 o
   4   3  11     1211.14     1178.35     17.39 o
   5   3  11      568.10      625.32     10.32 o
   6   3  11       35.66       32.68      4.62 o
   7   3  11       58.99       65.62      7.48 o
   8   3  11       98.97      104.77      4.81 o
   9   3  11        0.00        4.01      1.91 o
  10   3  11      151.88      138.41      4.77 o
  11   3  11       41.34       44.29      3.29 o
  12   3  11       14.92       14.43      2.56 o
  13   3  11        4.39        5.27      2.21 o
  14   3  11        9.38        9.26      3.01 o
 -15   4  11        1.56        0.59      2.55 o
 -14   4  11       38.39       29.94      3.71 o
 -13   4  11        4.24        7.94      2.90 o
 -12   4  11        4.35        3.87      3.05 o
 -11   4  11       20.32       18.14      3.65 o
 -10   4  11        2.08        3.90      2.93 o
  -9   4  11        8.09        9.59      3.41 o
  -8   4  11      130.32      138.71      6.41 o
  -7   4  11        4.21        2.98      2.36 o
  -6   4  11      164.62      160.09      8.26 o
  -5   4  11       10.44        9.15      2.38 o
  -4   4  11       20.50       15.10      2.68 o
  -3   4  11       54.07       45.82      8.75 o
  -2   4  11       10.49        9.89      3.51 o
  -1   4  11       22.20       18.69      2.70 o
   0   4  11       10.47       11.24      2.48 o
   1   4  11       22.56       21.63      2.86 o
   2   4  11      234.05      227.69      6.78 o
   3   4  11       34.42       43.61      4.09 o
   4   4  11      178.14      177.81      6.11 o
   5   4  11       39.80       41.19      3.92 o
   6   4  11       59.68       70.94      7.39 o
   7   4  11      172.17      154.84      8.63 o
   8   4  11       18.28       15.33      4.10 o
   9   4  11      267.30      279.77      8.22 o
  10   4  11       21.44       25.21      3.32 o
  11   4  11       31.16       22.79      2.80 o
  12   4  11        0.87        2.56      2.19 o
  13   4  11       21.56       27.46      3.44 o
 -13   5  11        0.02        3.09      3.18 o
 -12   5  11       95.72      104.10     14.86 o
 -11   5  11        0.00        4.53      3.35 o
 -10   5  11        3.16        4.94      2.93 o
  -9   5  11        5.53        3.63      3.01 o
  -8   5  11        4.58        7.00      2.96 o
  -7   5  11      152.71      164.86     10.76 o
  -6   5  11       27.15       22.80      3.45 o
  -5   5  11       60.56       63.81      4.71 o
  -4   5  11       25.10       21.34      3.27 o
  -3   5  11       66.87       57.24      5.94 o
  -2   5  11      254.32      268.10      8.79 o
  -1   5  11       10.23       14.41      2.85 o
   0   5  11      129.82      114.26      5.60 o
   1   5  11       77.52       85.35      6.11 o
   2   5  11        0.46        3.49      2.77 o
   3   5  11       24.51       25.78      3.51 o
   4   5  11       40.50       31.19      3.91 o
   5   5  11      114.37      121.74      5.94 o
   6   5  11       20.82       18.45      3.49 o
   7   5  11       35.81       37.97      4.13 o
   8   5  11       43.92       49.66      4.59 o
   9   5  11       11.97       10.37      3.31 o
  10   5  11      196.88      214.78      8.01 o
  11   5  11        0.69        1.66      3.05 o
 -10   6  11        2.05        0.89      2.93 o
  -9   6  11        0.95        3.14      2.69 o
  -8   6  11        5.68        1.26      3.71 o
  -7   6  11       75.18       83.55      5.95 o
  -6   6  11        2.58        6.02      3.60 o
  -5   6  11        9.99        5.89      3.10 o
  -4   6  11       81.70       75.58      5.47 o
  -3   6  11        2.79        4.07      2.91 o
  -2   6  11       60.01       48.49      4.89 o
  -1   6  11        5.41        3.63      3.04 o
   0   6  11        2.03        5.61      5.28 o
   1   6  11        4.43       10.38      3.42 o
   2   6  11      133.21      159.64      7.87 o
   3   6  11       95.15       90.37      5.67 o
   4   6  11        8.98        5.41      3.10 o
   5   6  11        0.84        2.09      2.87 o
   6   6  11       22.40       23.77      4.47 o
   7   6  11       68.50       75.96      9.54 o
   8   6  11       11.01       14.15      3.67 o
  -6   7  11        2.45       10.59      5.44 o
  -5   7  11      108.67      106.27      6.92 o
  -4   7  11        2.47        5.83      3.35 o
  -3   7  11        5.31        2.53      3.28 o
  -2   7  11        2.96        7.82      4.46 o
  -1   7  11        8.54        6.14      3.61 o
   0   7  11        0.61        2.28      3.54 o
   1   7  11       20.28       18.04      4.95 o
   2   7  11       61.52       62.78      5.19 o
   3   7  11        1.20        1.87      3.20 o
   4   7  11       47.16       53.16      5.39 o
 -17   0  12        0.12        9.25      5.94 o
 -16   0  12        0.65        8.92      5.61 o
 -15   0  12       56.15       87.17     10.24 o
 -14   0  12       71.02       86.18      9.91 o
 -13   0  12        6.95        5.28      4.95 o
 -12   0  12        1.08        2.97      4.29 o
 -11   0  12        5.34        8.59      4.62 o
 -10   0  12      239.07      259.03      8.92 o
  -9   0  12      913.44      874.39     18.90 o
  -8   0  12       50.72       62.97      5.12 o
  -7   0  12       60.34       68.90      4.46 o
  -6   0  12       34.61       25.76      2.97 o
  -5   0  12      153.79      130.10      5.28 o
  -4   0  12        1.75        2.31      1.32 o
  -3   0  12        4.46        5.28      1.65 o
  -2   0  12       81.92      100.71      4.29 o
  -1   0  12       33.68       36.32      2.64 o
   0   0  12      191.89      187.23      5.61 o
   1   0  12       40.99       45.90      3.63 o
   2   0  12      186.21      194.16      7.26 o
   3   0  12      233.88      218.60      6.60 o
   4   0  12      265.69      246.33      7.26 o
   5   0  12      715.07      731.37     16.35 o
   6   0  12     2415.71     2394.11     35.00 o
   7   0  12       31.24       30.67      3.15 o
   8   0  12      197.24      211.26      6.39 o
   9   0  12        2.05        1.65      2.64 o
  10   0  12        1.62        3.63      2.97 o
  11   0  12       47.28       41.94      5.28 o
  12   0  12        9.09       20.80      4.29 o
  13   0  12      179.37      182.60      8.92 o
  14   0  12       24.98       31.04      5.28 o
  15   0  12        0.59        8.26      4.95 o
 -17   1  12        3.21        5.77      4.92 o
 -16   1  12       75.51       60.71      6.65 o
 -15   1  12       22.83       24.66      3.73 o
 -14   1  12        0.95        1.77      2.08 o
 -13   1  12        1.54        1.49      1.89 o
 -12   1  12        3.81        3.84      2.02 o
 -11   1  12       48.14       59.14      3.68 o
 -10   1  12       81.22       87.30      4.35 o
  -9   1  12      601.32      623.91     12.48 o
  -8   1  12        2.96        4.01      2.05 o
  -7   1  12      422.79      430.01      8.43 o
  -6   1  12       74.16       72.79      4.62 o
  -5   1  12        0.90        1.57      1.34 o
  -4   1  12      140.34      144.59      4.89 o
  -3   1  12        6.00        4.53      1.27 o
  -2   1  12       17.55       10.25      1.40 o
  -1   1  12      128.34      130.53      3.24 o
   0   1  12       24.42       19.73      1.74 o
   1   1  12      103.85       86.49      8.26 o
   2   1  12       91.76       78.60      2.99 o
   3   1  12      461.47      477.03      7.61 o
   4   1  12        6.54        7.12      2.48 o
   5   1  12      440.92      429.47      7.36 o
   6   1  12      111.45      120.04      5.87 o
   7   1  12      186.21      184.93      4.90 o
   8   1  12       85.84       88.27      3.73 o
   9   1  12       21.44       18.02      2.26 o
  10   1  12        1.37        1.04      1.60 o
  11   1  12       15.07       13.74      2.40 o
  12   1  12        4.00        4.32      1.96 o
  13   1  12        0.52        4.48      2.22 o
  14   1  12       84.82       97.42      5.38 o
 -16   2  12        0.01        1.04      2.23 o
 -15   2  12        6.48        7.86      3.25 o
 -14   2  12        0.09        2.85      2.15 o
 -13   2  12        2.84        4.03      2.22 o
 -12   2  12       22.71       35.23      4.41 o
 -11   2  12       29.66       34.02      3.36 o
 -10   2  12       45.71       51.82      3.76 o
  -9   2  12      156.10      161.09      5.56 o
  -8   2  12        9.86        9.38      2.42 o
  -7   2  12        7.27        1.34      1.73 o
  -6   2  12      173.11      170.76      7.26 o
  -5   2  12       36.57       39.75      3.30 o
  -4   2  12        0.02        1.27      1.58 o
  -3   2  12      361.74      359.33     11.89 o
  -2   2  12      181.66      180.42      5.82 o
  -1   2  12        4.24        1.16      1.87 o
   0   2  12      324.12      323.31      7.93 o
   1   2  12        7.91        6.19      1.82 o
   2   2  12       13.21       13.89      4.95 o
   3   2  12        9.16       13.78      1.97 o
   4   2  12      213.17      211.92      7.19 o
   5   2  12       31.25       32.60      2.94 o
   6   2  12      769.23      777.16     13.58 o
   7   2  12        6.75        8.59      3.11 o
   8   2  12      253.52      264.50      7.05 o
   9   2  12        2.21        1.09      1.83 o
  10   2  12       34.60       36.30      4.10 o
  11   2  12        0.91        0.82      1.80 o
  12   2  12        0.36        0.77      1.91 o
  13   2  12       48.75       47.95      3.61 o
  14   2  12       26.88       30.35      3.30 o
 -15   3  12        0.05        2.88      2.59 o
 -14   3  12        0.89        3.24      2.43 o
 -13   3  12        0.05        1.90      2.35 o
 -12   3  12        8.57       12.34      2.91 o
 -11   3  12       15.22       18.32      3.11 o
 -10   3  12        0.21        1.44      2.57 o
  -9   3  12      232.16      239.84      9.77 o
  -8   3  12       43.69       48.38      4.33 o
  -7   3  12        6.53        2.82      2.31 o
  -6   3  12       46.39       47.81      4.89 o
  -5   3  12        5.26        3.01      2.15 o
  -4   3  12      179.49      171.78      6.43 o
  -3   3  12        2.19        2.31      1.87 o
  -2   3  12       46.97       45.54      3.31 o
  -1   3  12       42.85       58.45      4.28 o
   0   3  12        2.29        0.64      1.73 o
   1   3  12       60.89       59.55      4.31 o
   2   3  12      168.05      176.94      6.86 o
   3   3  12       35.19       39.08      3.50 o
   4   3  12      379.68      400.65     10.22 o
   5   3  12        9.15       10.17      3.00 o
   6   3  12       80.93       87.49      4.89 o
   7   3  12       47.65       52.78      3.60 o
   8   3  12      149.23      155.62      5.00 o
   9   3  12       13.03        8.54      2.32 o
  10   3  12        0.31        1.53      2.02 o
  11   3  12       43.92       39.75      4.44 o
  12   3  12        2.17        3.70      2.28 o
  13   3  12        1.05        1.86      2.30 o
 -14   4  12        9.28        7.13      3.48 o
 -13   4  12        8.31        9.38      3.48 o
 -12   4  12      114.54      121.56      7.26 o
 -11   4  12        0.03        2.05      3.05 o
 -10   4  12       86.04       92.50      6.27 o
  -9   4  12        5.08        5.46      2.94 o
  -8   4  12        4.00        1.93      2.65 o
  -7   4  12      225.58      222.76      7.50 o
  -6   4  12        0.58        3.10      2.43 o
  -5   4  12       30.55       34.26      5.28 o
  -4   4  12        2.46        2.14      2.21 o
  -3   4  12       46.06       40.81      3.80 o
  -2   4  12      168.07      137.50      6.27 o
  -1   4  12       60.44       57.23      5.40 o
   0   4  12      122.79      114.61      5.25 o
   1   4  12      322.56      309.34      7.97 o
   2   4  12      371.33      379.22      8.94 o
   3   4  12      376.04      426.69     11.35 o
   4   4  12      307.25      280.03      7.88 o
   5   4  12       33.99       32.05      4.15 o
   6   4  12      369.48      386.90      9.51 o
   7   4  12       32.62       34.08      4.52 o
   8   4  12       78.07       79.01      5.21 o
   9   4  12      189.54      191.79      7.15 o
  10   4  12        8.61       12.99      5.15 o
  11   4  12       79.70       75.66      5.64 o
  12   4  12        2.54        5.17      2.80 o
 -12   5  12       22.60       27.64      4.40 o
 -11   5  12        1.20        0.50      3.10 o
 -10   5  12       15.45       15.90      4.36 o
  -9   5  12       82.25       84.52      7.59 o
  -8   5  12        0.20        0.21      2.73 o
  -7   5  12       58.01       58.27      4.85 o
  -6   5  12       65.79       60.65      4.90 o
  -5   5  12       14.93        7.61      6.11 o
  -4   5  12       17.53        8.29      4.79 o
  -3   5  12        0.25        2.10      2.68 o
  -2   5  12       25.43       25.25      3.61 o
  -1   5  12       57.70       51.28      4.75 o
   0   5  12       55.29       42.73      4.06 o
   1   5  12       47.98       43.03      9.63 o
   2   5  12       55.81       65.95      4.60 o
   3   5  12      258.15      253.16      7.81 o
   4   5  12        9.90       10.55      3.14 o
   5   5  12       18.56       23.72      3.66 o
   6   5  12       24.10       18.03      3.50 o
   7   5  12       24.28       23.87      3.85 o
   8   5  12       18.34       19.06      3.95 o
   9   5  12       24.09       25.18      6.91 o
  10   5  12        8.14       10.24      3.51 o
  -9   6  12        5.14        6.59      3.33 o
  -8   6  12       10.57       16.47      3.80 o
  -7   6  12        1.08        0.25      3.01 o
  -6   6  12       50.05       62.67      5.34 o
  -5   6  12       67.51       79.67      5.83 o
  -4   6  12      165.00      187.34     10.57 o
  -3   6  12        7.29        9.91      3.48 o
  -2   6  12        0.00        2.09      2.77 o
  -1   6  12        6.85        3.66      3.15 o
   0   6  12       45.32       42.54      4.67 o
   1   6  12       78.11       86.86     13.62 o
   2   6  12        6.76       12.04      3.46 o
   3   6  12        0.03        0.46      2.93 o
   4   6  12        6.36        9.46      4.08 o
   5   6  12        8.69        9.45      3.36 o
   6   6  12       12.61       15.57      4.38 o
   7   6  12        1.71        6.69      3.94 o
  -2   7  12        3.69        6.78      5.94 o
  -1   7  12        1.22        0.56      3.72 o
   0   7  12       27.33       36.25     15.68 o
 -16   1  13        0.49        4.49      4.62 o
 -15   1  13        0.04        2.19      3.71 o
 -14   1  13        2.59        5.33      2.89 o
 -13   1  13       13.39       12.83      2.65 o
 -12   1  13        7.08        5.43      2.38 o
 -11   1  13        8.54        6.27      2.40 o
 -10   1  13        1.09        1.91      2.08 o
  -9   1  13        0.02        2.60      2.22 o
  -8   1  13      458.28      483.61      9.48 o
  -7   1  13       28.15       40.14      4.48 o
  -6   1  13       80.78       83.06      3.99 o
  -5   1  13      177.70      182.92     10.73 o
  -4   1  13       49.36       53.20      3.60 o
  -3   1  13        3.65        9.56      1.82 o
  -2   1  13       37.02       23.76      2.20 o
  -1   1  13        0.29        1.49      1.40 o
   0   1  13        0.30        3.81      1.50 o
   1   1  13      260.96      231.62      8.42 o
   2   1  13        9.14        7.46      3.47 o
   3   1  13      312.14      272.82      8.92 o
   4   1  13      728.11      714.44     18.49 o
   5   1  13        7.46       11.96      2.19 o
   6   1  13       33.34       39.01      2.78 o
   7   1  13       62.83       63.98      3.63 o
   8   1  13      122.99      132.30      4.65 o
   9   1  13       67.70       65.27      3.59 o
  10   1  13       33.58       37.33      4.99 o
  11   1  13       16.21       13.69      2.99 o
  12   1  13       11.04       12.47      3.04 o
  13   1  13        0.74        0.16      2.44 o
 -15   2  13        0.21        2.29      2.44 o
 -14   2  13       16.64       15.51      3.50 o
 -13   2  13       44.91       44.71      3.80 o
 -12   2  13       19.74       22.65      3.06 o
 -11   2  13      212.42      213.32      6.60 o
 -10   2  13       13.38        9.53      2.92 o
  -9   2  13        2.09        3.00      2.08 o
  -8   2  13      340.92      337.82      9.10 o
  -7   2  13        4.08        3.55      2.07 o
  -6   2  13        8.20        7.05      3.80 o
  -5   2  13       66.14       54.33     10.24 o
  -4   2  13      180.82      166.25      6.27 o
  -3   2  13      232.06      215.29      7.05 o
  -2   2  13      441.26      417.40     17.67 o
  -1   2  13        5.97        3.47      1.82 o
   0   2  13      556.70      517.04     10.62 o
   1   2  13      175.52      164.73      5.72 o
   2   2  13       64.14       47.57      3.74 o
   3   2  13       18.18       21.34      2.91 o
   4   2  13     1216.93     1192.36     26.09 o
   5   2  13       12.39       16.37      2.38 o
   6   2  13       66.15       56.81      3.97 o
   7   2  13      484.62      475.30      9.49 o
   8   2  13      116.22      122.62      5.02 o
   9   2  13       10.87       10.22      2.21 o
  10   2  13       86.14       83.91      4.15 o
  11   2  13       17.12       19.25      2.71 o
  12   2  13        0.00        2.26      2.04 o
  13   2  13        5.34        2.17      2.22 o
 -14   3  13       16.17       14.19      3.21 o
 -13   3  13        3.13        4.67      2.54 o
 -12   3  13        0.24        4.88      2.63 o
 -11   3  13       94.11       94.32      5.85 o
 -10   3  13       23.30       20.64      4.51 o
  -9   3  13       24.63       22.69      3.52 o
  -8   3  13      152.76      154.22      6.83 o
  -7   3  13      278.92      270.38      8.70 o
  -6   3  13        3.30        3.67      2.21 o
  -5   3  13        7.60        5.28      2.64 o
  -4   3  13       63.88       52.17      4.18 o
  -3   3  13      153.77      145.29      8.42 o
  -2   3  13       45.78       51.09      5.08 o
  -1   3  13        6.23        3.02      1.90 o
   0   3  13      132.31      129.30      5.09 o
   1   3  13       76.93       77.02      6.95 o
   2   3  13       97.51       98.72      8.49 o
   3   3  13       32.11       26.69      3.28 o
   4   3  13       88.83       89.21      8.73 o
   5   3  13      225.43      225.98     10.34 o
   6   3  13        1.84        1.68      2.41 o
   7   3  13      131.62      151.95      7.19 o
   8   3  13       40.57       44.64      4.27 o
   9   3  13        7.14        6.44      2.23 o
  10   3  13        1.40        1.72      2.16 o
  11   3  13        1.03        2.88      2.13 o
  12   3  13       27.10       27.11      3.20 o
 -13   4  13       20.18       31.14      4.45 o
 -12   4  13       20.64       28.18      4.40 o
 -11   4  13       23.54       22.75      4.15 o
 -10   4  13       14.42       13.87      4.90 o
  -9   4  13       22.92       20.79      3.87 o
  -8   4  13       25.94       33.58      4.77 o
  -7   4  13       13.50        8.58      2.91 o
  -6   4  13       98.20       89.84      6.99 o
  -5   4  13       72.19       63.45      4.92 o
  -4   4  13       15.88       12.08      4.62 o
  -3   4  13        0.66        0.93      1.97 o
  -2   4  13        0.35        4.01      2.30 o
  -1   4  13       28.20       17.27      7.10 o
   0   4  13       15.49       12.84      2.55 o
   1   4  13        0.01        1.22      2.19 o
   2   4  13       24.50       25.11      4.04 o
   3   4  13      112.17      100.88      5.87 o
   4   4  13        0.82        2.30      2.56 o
   5   4  13       20.79       15.44      3.28 o
   6   4  13        2.22        1.85      2.78 o
   7   4  13        0.16        0.39      3.20 o
   8   4  13       11.99        9.65      3.46 o
   9   4  13        0.08        3.84      3.05 o
  10   4  13      111.15      113.74      7.67 o
  11   4  13       24.71       28.72      4.57 o
 -11   5  13        8.14        7.19      3.65 o
 -10   5  13       14.34       16.13      4.95 o
  -9   5  13        2.08        5.12      3.49 o
  -8   5  13        2.21        0.97      2.70 o
  -7   5  13        0.24        1.35      2.73 o
  -6   5  13       14.84       13.82      3.50 o
  -5   5  13       71.86       62.12     11.72 o
  -4   5  13       13.91       18.07      3.57 o
  -3   5  13       60.53       57.79      4.90 o
  -2   5  13      198.11      200.77      8.17 o
  -1   5  13        6.07        4.06      3.01 o
   0   5  13       98.45       91.00      6.06 o
   1   5  13        1.44        0.79      2.45 o
   2   5  13       54.61       51.28      4.84 o
   3   5  13       21.34       28.01      3.91 o
   4   5  13       10.95        9.21      3.13 o
   5   5  13        4.21        5.05      2.97 o
   6   5  13        0.23        1.66      2.81 o
   7   5  13        1.20        5.52      3.91 o
   8   5  13       37.08       28.44      4.32 o
  -7   6  13       37.24       44.42      5.40 o
  -6   6  13      125.20      135.02      7.53 o
  -5   6  13       18.46       15.52      3.89 o
  -4   6  13      144.49      165.78     15.35 o
  -3   6  13        4.98        7.89      3.61 o
  -2   6  13        1.01        2.36      3.24 o
  -1   6  13        7.67        4.79      3.50 o
   0   6  13        0.00        4.55      3.24 o
   1   6  13       21.59       21.34      4.51 o
   2   6  13        1.46        4.71      3.26 o
   3   6  13        9.27        6.91      3.33 o
   4   6  13       35.63       38.37      4.59 o
   5   6  13        0.26        3.08      3.23 o
 -15   0  14       29.29       18.82      7.59 o
 -14   0  14        1.65        0.00      5.28 o
 -13   0  14       42.95       57.79      9.25 o
 -12   0  14      322.57      346.72     17.17 o
 -11   0  14      590.03      705.32     24.77 o
 -10   0  14      250.32      288.27     15.19 o
  -9   0  14      806.36      789.19     25.43 o
  -8   0  14      435.25      451.72     18.16 o
  -7   0  14      160.29      181.14      8.13 o
  -6   0  14      103.07      117.22      9.25 o
  -5   0  14      127.04      134.39      7.26 o
  -4   0  14       44.70       56.47      6.93 o
  -3   0  14     1497.32     1382.58     32.69 o
  -2   0  14       22.02       24.11      2.97 o
  -1   0  14     1133.43     1031.24     15.85 o
   0   0  14       80.82       76.61      4.62 o
   1   0  14        3.35        2.64      1.65 o
   2   0  14        5.01        3.63      2.31 o
   3   0  14       74.36       85.19      5.94 o
   4   0  14       95.23       96.09      6.27 o
   5   0  14        0.57        0.22      2.39 o
   6   0  14      457.07      453.37     13.54 o
   7   0  14       39.33       50.52      5.28 o
   8   0  14       85.81       99.39      6.93 o
   9   0  14        2.14        0.00      2.64 o
  10   0  14      151.59      159.82      8.59 o
  11   0  14        2.57        1.98      2.97 o
  12   0  14       55.63       63.73      6.60 o
  13   0  14        4.48        5.28      3.96 o
 -15   1  14        1.08        2.50      4.08 o
 -14   1  14        4.01        3.59      4.18 o
 -13   1  14        2.73        1.16      3.61 o
 -12   1  14        4.22        3.60      2.79 o
 -11   1  14       41.22       55.05      4.02 o
 -10   1  14      192.07      185.98     10.13 o
  -9   1  14        7.36        4.41      2.29 o
  -8   1  14      108.63      110.88      4.84 o
  -7   1  14        5.67        3.49      2.38 o
  -6   1  14      537.79      547.51     10.10 o
  -5   1  14        1.93        5.76      2.25 o
  -4   1  14      569.84      515.98     11.50 o
  -3   1  14       28.24       32.70      6.44 o
  -2   1  14       81.11      100.93      5.07 o
  -1   1  14        2.94        4.12      1.97 o
   0   1  14      599.31      562.88      9.30 o
   1   1  14       20.43       15.44      1.89 o
   2   1  14      202.87      204.73      5.00 o
   3   1  14       22.64       17.50      2.14 o
   4   1  14        0.26        1.83      1.74 o
   5   1  14      256.79      281.27      6.22 o
   6   1  14       60.55       67.54      3.39 o
   7   1  14       18.92       10.57      4.90 o
   8   1  14        3.24        2.00      1.89 o
   9   1  14       51.37       49.26      3.35 o
  10   1  14        2.82        4.07      2.21 o
  11   1  14        0.32        2.31      2.44 o
  12   1  14       18.45       25.27      8.59 o
 -15   2  14        0.09        6.01      3.06 o
 -14   2  14        0.25        3.65      2.54 o
 -13   2  14        0.05        3.73      2.51 o
 -12   2  14        6.97        7.21      2.70 o
 -11   2  14       13.07       19.98      3.08 o
 -10   2  14        6.78        5.66      2.94 o
  -9   2  14       29.35       28.23      4.32 o
  -8   2  14        1.81        2.41      2.11 o
  -7   2  14      181.03      184.63      7.16 o
  -6   2  14       20.51       17.88      3.09 o
  -5   2  14       24.56       26.10      3.27 o
  -4   2  14      191.34      190.84      6.42 o
  -3   2  14       15.86       19.04      3.01 o
  -2   2  14       87.94       85.08      6.44 o
  -1   2  14       16.69       11.52      4.95 o
   0   2  14      279.56      242.51     19.32 o
   1   2  14      105.90      107.10      5.25 o
   2   2  14       39.62       45.21      6.11 o
   3   2  14       51.35       48.92      4.29 o
   4   2  14      125.42      125.17      6.25 o
   5   2  14        2.89        2.00      1.99 o
   6   2  14       81.71       83.78     10.14 o
   7   2  14       23.35       18.17      2.84 o
   8   2  14        5.88        2.43      1.93 o
   9   2  14       13.09       12.17      2.40 o
  10   2  14       17.47       17.39      2.69 o
  11   2  14        1.12        1.97      2.14 o
  12   2  14       47.66       51.75      3.79 o
 -13   3  14       16.75       17.88      3.95 o
 -12   3  14       22.43       24.65      4.03 o
 -11   3  14       55.11       57.30      6.60 o
 -10   3  14        3.96        4.00      3.71 o
  -9   3  14        0.31        1.01      2.82 o
  -8   3  14       29.23       27.58      3.86 o
  -7   3  14        6.07        7.72      3.04 o
  -6   3  14      105.86      106.07      5.71 o
  -5   3  14       13.26       11.47      2.77 o
  -4   3  14       13.20        7.28      2.44 o
  -3   3  14       50.33       57.65      4.60 o
  -2   3  14       16.00       16.59      2.91 o
  -1   3  14       38.63       41.72      4.80 o
   0   3  14       29.04       16.81      3.34 o
   1   3  14        8.23        9.30      3.83 o
   2   3  14       23.22       26.22      3.19 o
   3   3  14      198.85      186.90     10.82 o
   4   3  14        1.36        4.72      3.29 o
   5   3  14        6.91        7.11      2.78 o
   6   3  14       53.33       52.99      4.28 o
   7   3  14      261.82      265.71      8.92 o
   8   3  14        0.51        1.81      2.47 o
   9   3  14       69.83       83.44      5.42 o
  10   3  14       63.33       76.55      5.62 o
  11   3  14        0.41        1.42      2.58 o
 -12   4  14       19.53       26.16     11.39 o
 -11   4  14        4.77        1.79      3.35 o
 -10   4  14        3.04        2.41      4.31 o
  -9   4  14        4.11        4.94      3.23 o
  -8   4  14        0.04        1.49      2.97 o
  -7   4  14        4.68        4.01      2.62 o
  -6   4  14        0.74        4.34      3.17 o
  -5   4  14        1.73        1.39      2.30 o
  -4   4  14       22.13       11.90      2.91 o
  -3   4  14       37.18       35.38      3.85 o
  -2   4  14        4.26        4.37      2.44 o
  -1   4  14        2.40        4.85      2.68 o
   0   4  14        0.13        0.00      2.08 o
   1   4  14       49.29       50.05      4.16 o
   2   4  14        7.20        6.97      2.73 o
   3   4  14       51.55       58.50      4.93 o
   4   4  14       82.76       95.99      6.34 o
   5   4  14      102.07      109.67      9.95 o
   6   4  14       10.03       21.53      3.79 o
   7   4  14        5.37        3.55      3.45 o
   8   4  14      166.11      176.62     14.73 o
   9   4  14       19.39       18.42      4.77 o
 -10   5  14        1.53        5.54      4.51 o
  -9   5  14        1.71        2.42      3.43 o
  -8   5  14        0.08        1.30      3.28 o
  -7   5  14        0.44        1.34      3.04 o
  -6   5  14       67.35       73.83      5.89 o
  -5   5  14        4.47        3.80      3.80 o
  -4   5  14       39.46       31.59      4.18 o
  -3   5  14        0.70        3.51      2.86 o
  -2   5  14       36.67       45.13      9.41 o
  -1   5  14       11.49       13.09      4.46 o
   0   5  14        0.02        1.29      2.77 o
   1   5  14        9.78        6.90      3.15 o
   2   5  14        0.59        2.72      3.03 o
   3   5  14        2.32        4.38      3.06 o
   4   5  14        4.01        3.89      2.97 o
   5   5  14       46.00       49.87      4.83 o
   6   5  14       35.86       46.30      4.83 o
   7   5  14        9.16        5.99      4.31 o
  -5   6  14       63.34       75.85      6.29 o
  -4   6  14        7.19        8.90      5.61 o
  -3   6  14       16.09        9.41      3.74 o
  -2   6  14        1.62        1.49      3.50 o
  -1   6  14       21.64       25.52      6.60 o
   0   6  14        3.90        5.40      3.38 o
   1   6  14        0.12        3.12      3.96 o
   2   6  14        1.34        3.77      3.50 o
 -14   1  15        1.49        1.98      4.20 o
 -13   1  15       52.14       63.66      7.59 o
 -12   1  15       31.62       39.09     10.24 o
 -11   1  15        2.45        5.95      3.01 o
 -10   1  15       12.85       14.02      3.34 o
  -9   1  15       65.06       60.96      4.89 o
  -8   1  15       19.11       16.24      2.80 o
  -7   1  15      344.26      367.07     16.35 o
  -6   1  15       87.81       92.54      4.59 o
  -5   1  15       82.00       73.37      4.45 o
  -4   1  15      202.43      190.17      6.90 o
  -3   1  15       46.41       32.65      3.38 o
  -2   1  15      196.31      171.54      6.07 o
  -1   1  15        0.54        1.28      1.82 o
   0   1  15       65.56       64.04      6.77 o
   1   1  15        8.17        8.94      2.21 o
   2   1  15        1.28        1.41      1.74 o
   3   1  15       51.06       41.98      3.47 o
   4   1  15        1.79        1.71      1.82 o
   5   1  15      108.84       96.90      6.57 o
   6   1  15      231.01      222.21      6.34 o
   7   1  15       20.60       26.43      2.98 o
   8   1  15        5.45        3.88      2.16 o
   9   1  15        7.92       13.62      6.11 o
  10   1  15        6.48        2.15      2.57 o
  11   1  15       19.08       15.52      8.09 o
 -13   2  15        5.97       11.32      3.02 o
 -12   2  15       92.60      100.30      6.56 o
 -11   2  15       47.14       53.89      5.67 o
 -10   2  15       19.99       24.57      4.55 o
  -9   2  15        7.59        4.76      2.96 o
  -8   2  15        9.69        8.81      4.49 o
  -7   2  15        2.50        3.14      3.04 o
  -6   2  15       56.20       60.14      5.61 o
  -5   2  15        0.67        4.58      2.62 o
  -4   2  15      104.35       96.21      5.55 o
  -3   2  15        8.87       13.12      4.95 o
  -2   2  15       45.97       42.06      3.85 o
  -1   2  15      151.41      151.77      9.25 o
   0   2  15        3.07        3.56      2.06 o
   1   2  15      232.99      226.70      7.23 o
   2   2  15      126.30      116.40      5.84 o
   3   2  15      642.31      619.58     14.19 o
   4   2  15       19.73       24.83     11.72 o
   5   2  15       45.89       32.74      3.83 o
   6   2  15       51.66       61.55      4.70 o
   7   2  15       27.40       23.81      5.75 o
   8   2  15        8.17        4.07      2.24 o
   9   2  15        4.93       11.10      2.76 o
  10   2  15        1.13        4.18      2.23 o
 -12   3  15       10.95        4.53      3.17 o
 -11   3  15       25.56       28.92      4.44 o
 -10   3  15       24.86       28.18      6.95 o
  -9   3  15      128.80      131.29      9.85 o
  -8   3  15       20.20       27.48      4.45 o
  -7   3  15       80.18       79.18      5.63 o
  -6   3  15       35.96       34.34      4.13 o
  -5   3  15       14.04       16.36      3.15 o
  -4   3  15        2.36        3.95      2.14 o
  -3   3  15       26.40       24.91      3.96 o
  -2   3  15       39.90       31.63      4.79 o
  -1   3  15      107.11      101.43     14.69 o
   0   3  15      174.97      165.63      5.98 o
   1   3  15       35.11       37.27      3.72 o
   2   3  15       10.97       11.95      2.82 o
   3   3  15        7.01       10.84      2.85 o
   4   3  15       58.79       62.38      4.61 o
   5   3  15      232.67      237.62      7.58 o
   6   3  15       93.27       87.32      6.82 o
   7   3  15       13.57       14.40      3.45 o
   8   3  15       46.51       53.96      5.91 o
   9   3  15        0.57        0.00      2.54 o
 -11   4  15        3.20        8.16      3.89 o
 -10   4  15        6.80       11.55      5.12 o
  -9   4  15        0.87        0.45      2.92 o
  -8   4  15       20.61       29.05      4.37 o
  -7   4  15       14.82       14.20      3.71 o
  -6   4  15       20.46       18.63      4.03 o
  -5   4  15        0.87        1.95      2.54 o
  -4   4  15        0.30        2.15      2.57 o
  -3   4  15        4.68        4.95      4.95 o
  -2   4  15        2.02        4.24      2.68 o
  -1   4  15        8.57        5.73      2.91 o
   0   4  15       48.05       47.02      4.55 o
   1   4  15       89.75       85.73      6.49 o
   2   4  15       31.92       38.39      5.74 o
   3   4  15       54.13       46.11      6.02 o
   4   4  15       16.50       17.05      3.44 o
   5   4  15        0.77        0.98      2.67 o
   6   4  15        7.36        5.89      3.07 o
   7   4  15        9.09        5.27      3.99 o
   8   4  15        0.20        1.21      3.11 o
  -8   5  15        2.75        5.26      4.13 o
  -7   5  15        1.93        1.02      3.11 o
  -6   5  15       10.53       10.87      3.90 o
  -5   5  15        5.12        9.25      3.96 o
  -4   5  15       16.67       16.21      3.61 o
  -3   5  15       37.95       35.25      4.44 o
  -2   5  15        4.33        7.59      5.28 o
  -1   5  15       19.60       16.88      4.79 o
   0   5  15      102.88       91.62      8.59 o
   1   5  15       69.92       64.82      5.59 o
   2   5  15       29.96       25.55      4.41 o
   3   5  15       41.36       45.35      5.77 o
   4   5  15       39.68       44.81      4.78 o
   5   5  15        0.56        1.02      3.37 o
 -13   0  16       33.55       24.11      7.92 o
 -12   0  16       11.74       14.20      6.93 o
 -11   0  16        3.36       12.88      6.27 o
 -10   0  16       49.58       43.59      8.26 o
  -9   0  16       74.18       86.51      9.91 o
  -8   0  16      288.96      315.68     15.52 o
  -7   0  16        2.73        2.97      4.29 o
  -6   0  16      489.67      492.01     18.82 o
  -5   0  16      101.43      107.32      9.58 o
  -4   0  16      505.21      486.39     17.83 o
  -3   0  16      201.00      191.19     10.90 o
  -2   0  16        0.26        0.66      3.30 o
  -1   0  16       11.91       14.53      3.30 o
   0   0  16        5.86        3.96      2.64 o
   1   0  16       63.37       71.32      5.61 o
   2   0  16       86.66       82.22      6.27 o
   3   0  16      562.99      534.94     14.86 o
   4   0  16      424.88      430.92     13.54 o
   5   0  16       26.98       28.07      4.62 o
   6   0  16      186.27      174.02      8.92 o
   7   0  16      192.48      199.11      9.58 o
   8   0  16        0.19        7.26      3.96 o
   9   0  16        9.58       13.21      4.62 o
  10   0  16       71.03       73.97      7.26 o
 -13   1  16       62.15       81.57      7.71 o
 -12   1  16        3.55        2.41      4.08 o
 -11   1  16      132.25      126.49     21.96 o
 -10   1  16        0.23        3.90      3.85 o
  -9   1  16      238.97      268.46     10.39 o
  -8   1  16        8.31       14.99      3.47 o
  -7   1  16       79.28       88.90      7.59 o
  -6   1  16       13.93        9.93      3.47 o
  -5   1  16        1.54        2.89      2.50 o
  -4   1  16       68.85       79.68      5.00 o
  -3   1  16       34.90       33.51      3.96 o
  -2   1  16      266.31      221.19      7.92 o
  -1   1  16        0.59        1.65      2.10 o
   0   1  16        0.41        3.27      2.30 o
   1   1  16        0.02        2.40      2.21 o
   2   1  16       12.57       13.17      3.80 o
   3   1  16       45.40       47.41      3.48 o
   4   1  16        6.33        6.11      2.48 o
   5   1  16      135.71      119.11      4.92 o
   6   1  16      163.16      172.73      6.18 o
   7   1  16       23.21       28.05      3.61 o
   8   1  16      102.03      106.04      5.94 o
   9   1  16        2.84        1.65      2.57 o
  10   1  16        1.52        2.59      3.01 o
 -12   2  16        0.00        7.06      4.62 o
 -11   2  16       40.29       43.32      5.78 o
 -10   2  16        1.14        4.11      3.06 o
  -9   2  16       57.78       74.19      7.06 o
  -8   2  16        6.61        9.28      3.44 o
  -7   2  16        3.33       13.20      3.85 o
  -6   2  16        0.02        0.59      2.44 o
  -5   2  16       14.83       14.42      3.24 o
  -4   2  16       63.35       57.08      6.27 o
  -3   2  16       61.30       58.78      4.42 o
  -2   2  16       17.54       11.56      3.04 o
  -1   2  16      167.52      157.89      6.30 o
   0   2  16       28.77       20.57      9.41 o
   1   2  16       13.76        9.59      2.86 o
   2   2  16      112.23      108.33      5.84 o
   3   2  16        5.47        7.11      2.54 o
   4   2  16       35.10       36.14      4.79 o
   5   2  16       11.45       20.00      3.47 o
   6   2  16        0.05        1.89      2.67 o
   7   2  16        0.55        2.39      3.24 o
   8   2  16        1.45        1.84      2.32 o
   9   2  16        0.13        3.94      2.95 o
 -11   3  16        0.24        0.87      3.89 o
 -10   3  16        0.02        0.97      2.98 o
  -9   3  16        0.06        7.98      4.68 o
  -8   3  16        0.40        3.37      3.04 o
  -7   3  16       11.69       15.40      3.79 o
  -6   3  16        0.61        0.53      2.44 o
  -5   3  16        0.18        2.97      2.86 o
  -4   3  16        4.59       10.48      3.14 o
  -3   3  16       67.99       64.09      4.89 o
  -2   3  16       15.46       13.02      3.15 o
  -1   3  16       33.47       33.16      3.97 o
   0   3  16       18.61       11.18      3.15 o
   1   3  16        6.40        8.82      2.76 o
   2   3  16       28.36       27.12      4.43 o
   3   3  16       19.33       16.76      3.62 o
   4   3  16       84.24       78.71      5.15 o
   5   3  16        1.30        2.12      2.66 o
   6   3  16       10.91        6.61      3.00 o
   7   3  16        0.05        3.40      3.34 o
   8   3  16        6.15        5.87      3.19 o
  -9   4  16        2.96        3.20      3.36 o
  -8   4  16        0.85        1.67      3.29 o
  -7   4  16       11.16        6.21      3.36 o
  -6   4  16       13.61       11.22      4.28 o
  -5   4  16      167.48      171.42      8.75 o
  -4   4  16       95.85      106.48      6.66 o
  -3   4  16        2.85        2.60      2.68 o
  -2   4  16        3.62        5.46      2.86 o
  -1   4  16        3.74        2.91      2.91 o
   0   4  16       10.92        8.22      3.15 o
   1   4  16       86.89       94.75      6.39 o
   2   4  16       25.38       22.97      3.74 o
   3   4  16       30.29       31.92      4.70 o
   4   4  16        4.69        7.78      3.28 o
   5   4  16       22.27       17.24      3.64 o
   6   4  16       16.56       16.83      4.41 o
  -4   5  16        0.96        2.12      2.77 o
  -3   5  16       22.02       23.42      9.08 o
  -2   5  16       10.53        8.73      3.14 o
  -1   5  16        1.97        2.11      2.86 o
   0   5  16        4.90        3.09      3.15 o
   1   5  16       10.37       16.64      3.71 o
 -11   1  17       13.88       14.20      4.67 o
 -10   1  17       33.11       41.42      5.95 o
  -9   1  17        0.20        2.61      4.27 o
  -8   1  17        4.67        5.94      5.28 o
  -7   1  17        0.10        1.65      5.28 o
  -6   1  17       22.10       31.70      6.93 o
  -5   1  17       27.22       29.19      4.90 o
  -4   1  17       74.51       79.03      5.31 o
  -3   1  17        9.98        5.26      3.96 o
  -2   1  17      149.41      147.10      7.10 o
  -1   1  17      316.83      286.66      8.29 o
   0   1  17        0.24        0.59      2.30 o
   1   1  17       49.26       51.58      4.13 o
   2   1  17       66.13       70.84     20.80 o
   3   1  17       32.58       25.23      4.21 o
   4   1  17        0.15        2.31      2.95 o
   5   1  17        1.55        4.62      4.62 o
   6   1  17        2.73        3.06      2.64 o
   7   1  17        3.00        6.60      2.80 o
   8   1  17       15.45       19.52      3.61 o
 -10   2  17       11.34       11.24      5.99 o
  -9   2  17        0.13        3.76      3.38 o
  -8   2  17        8.16        6.23      3.75 o
  -7   2  17       22.12       20.74      9.91 o
  -6   2  17        2.31        2.94      2.69 o
  -5   2  17        2.37        5.93      2.86 o
  -4   2  17      167.22      144.01     19.32 o
  -3   2  17      133.95      134.47      6.74 o
  -2   2  17       39.22       43.18      4.18 o
  -1   2  17        0.13        2.64      2.57 o
   0   2  17      103.38      109.42      6.25 o
   1   2  17       42.63       37.73      4.08 o
   2   2  17       26.89       17.84      3.38 o
   3   2  17        2.00        6.19      3.14 o
   4   2  17       16.39       20.66      5.10 o
   5   2  17        3.27        4.41      2.99 o
   6   2  17        0.00        1.84      2.71 o
   7   2  17        4.30        5.75      3.70 o
  -9   3  17       10.18        9.69      3.73 o
  -8   3  17        2.43        3.94      3.52 o
  -7   3  17        0.86        3.84      3.37 o
  -6   3  17        0.28        0.38      2.93 o
  -5   3  17       16.06       21.26      4.13 o
  -4   3  17        2.30        1.39      2.75 o
  -3   3  17        8.14       10.42      3.09 o
  -2   3  17        1.64        0.45      2.54 o
  -1   3  17      114.43      102.49      5.84 o
   0   3  17        0.59        2.13      2.54 o
   1   3  17       26.05       22.09      3.85 o
   2   3  17        0.02        1.49      2.66 o
   3   3  17        8.21        7.63      3.24 o
   4   3  17       10.97       15.67      3.64 o
   5   3  17        7.22        8.17      3.21 o
   6   3  17       12.44       10.06      3.40 o
  -6   4  17        8.38       12.55      4.44 o
  -5   4  17        4.56       10.68      3.72 o
  -4   4  17        7.47        7.36      3.30 o
  -3   4  17        5.89       12.52      3.38 o
  -2   4  17        0.00        3.56      2.77 o
  -1   4  17        3.48        8.39      3.38 o
   0   4  17        3.16        3.56      3.01 o
   1   4  17        7.20        3.79      3.38 o
   2   4  17        0.48        6.43      3.24 o
   3   4  17        5.19        4.86      3.42 o
 -10   0  18       22.59       30.71      7.92 o
  -9   0  18       65.55       91.80     10.57 o
  -8   0  18      150.92      151.90     12.55 o
  -7   0  18        8.10        8.92      5.94 o
  -6   0  18      128.82      142.98     15.19 o
   1   0  18        1.19        0.00      6.93 o
   2   0  18        0.76        2.31      4.29 o
   3   0  18        4.10        3.96      3.30 o
   4   0  18        0.28        1.32      3.30 o
   5   0  18       11.99        8.92      3.63 o
   6   0  18        0.06        6.27      3.96 o
  -9   1  18        0.99        6.60      5.94 o
  -8   1  18       64.64       73.97     10.24 o
  -7   1  18       62.44       68.68      9.25 o
  -6   1  18       13.77       10.24      5.94 o
  -5   1  18        0.06        4.62      5.28 o
  -4   1  18        3.26        5.61      4.95 o
  -3   1  18        4.47        4.21      3.61 o
  -2   1  18       37.74       33.27      4.28 o
  -1   1  18       42.77       46.71      5.19 o
   0   1  18       12.82       10.94      3.77 o
   1   1  18        0.79        0.00      3.14 o
   2   1  18        0.90        2.38      2.92 o
   3   1  18        2.02        6.43      3.96 o
   4   1  18        2.27        4.86      3.28 o
   5   1  18        0.04        4.96      5.28 o
   6   1  18       10.49        7.35      4.29 o
  -8   2  18        0.33        2.25      3.34 o
  -7   2  18        0.09        2.15      3.74 o
  -6   2  18       16.09       17.78      3.96 o
  -5   2  18       35.94       44.78      4.75 o
  -4   2  18        1.62        6.70      3.17 o
  -3   2  18       14.32        7.37      3.33 o
  -2   2  18        0.55        6.57      3.09 o
  -1   2  18        1.55        3.78      2.91 o
   0   2  18        3.72        4.13      2.80 o
   1   2  18        1.31        1.82      2.80 o
   2   2  18        3.66        3.14      2.80 o
   3   2  18        0.01        1.65      3.09 o
   4   2  18        3.28        0.89      2.93 o
   5   2  18        0.17        0.08      3.50 o
  -6   3  18       28.45       34.65      6.11 o
  -5   3  18       21.54       24.32      4.34 o
  -4   3  18       16.56       14.78      4.62 o
  -3   3  18       11.61       10.15      3.35 o
  -2   3  18        0.55        2.52      2.91 o
  -1   3  18        3.28        6.48      3.01 o
   0   3  18       15.98       21.32      6.11 o
   1   3  18       13.13       21.02      3.80 o
   2   3  18        6.44        9.04      3.38 o
   3   3  18        0.23        5.14      3.16 o
  -6   1  19        1.35        0.99      5.28 o
  -5   1  19        2.41        1.65      5.28 o
  -4   1  19        0.38        2.64      4.95 o
  -3   1  19        0.10        0.00      5.94 o
  -2   1  19        0.68        1.32      5.28 o
  -1   1  19        0.17        0.00      5.28 o
   0   1  19        0.04        0.00      3.30 o
   1   1  19        2.33        8.38      3.77 o
   2   1  19       16.30       13.48      4.37 o
   3   1  19       23.11       19.17      4.24 o
  -5   2  19       60.77       64.80      5.55 o
  -4   2  19       17.93       18.28      4.29 o
  -3   2  19        1.28        3.03      2.99 o
  -2   2  19       17.46       27.33      4.51 o
  -1   2  19       11.48       17.95      8.09 o
   0   2  19        1.47        0.76      2.77 o
   1   2  19        5.29        6.45      3.15 o
 
